# Supplementary material for: Phylogenetics of Lepidonotopodini (Macellicephalinae, Polynoidae, Annelida) and Comparative Mitogenomics of Shallow-Water vs. Deep-Sea Scaleworms (Aphroditiformia)
Source: Biology (Basel). 2024 Nov 27;13(12):979. doi: 10.3390/biology13120979 (PMC11726774; doi:10.3390/biology13120979)
Supplement: Supplementary file 1 [file biology-13-00979-s001.zip]

Archive with 13 entries (13 files):
- FileS1_ATP6_Branch-Model_alt.ctl
- FileS2_ATP6_Branch-Model_null.ctl
- FileS3_ATP6_Branch-Site-Model-A_alt.ctl
- FileS4_ATP6_Branch-Site-Model-A_null.ctl
- TableS1_Oct2024.xlsx
- TableS2_Oct2024.xlsx
- TableS3_Oct2024.xlsx
- TableS4_Oct2024.xlsx
- TableS5_Oct2024.xlsx
- TableS6_Sep2024.xlsx
- TableS7_Nov2024.xlsx
- TableS8_Nov2024.xlsx
- TableS9_Aug2024.xlsx
