# Supplementary material for: Phylogenetics of Lepidonotopodini (Macellicephalinae, Polynoidae, Annelida) and Comparative Mitogenomics of Shallow-Water vs. Deep-Sea Scaleworms (Aphroditiformia)
Source: Biology (Basel). 2024 Nov 27;13(12):979. doi: 10.3390/biology13120979 (PMC11726774; doi:10.3390/biology13120979)
Supplement: Supplementary file 1 [file biology-13-00979-s001.zip › FileS3_ATP6_Branch-Site-Model-A_alt.ctl]

seqfile = /pathway/to/alignment/file.phy
treefile = /pathway/to/tree/file.tre
outfile = /pathway/to/output/file.txt

noisy = 3 * display moderate amount of information on the screen 
verbose = 1 * detailed output file

seqtype = 1 * codon data
ndata = 1 * one gene alignment
icode = 4 * invertebrate genetic code
cleandata = 0 * do not remove sites with ambiguity data

model = 2 * enable 2 or more ω for branches
NSsites = 2 * run under model M2a
CodonFreq = 7 * use mutation-selection model
estFreq = 0 * use observed frequencies to calculate fitness/freq pars
clock = 0 * assume no clock
fix_omega = 0 * enables option to estimate omega
omega = 0.5 * initial omega value
fix_blength = 2 * branch lengths fixed at the values provided in the input tree file and not re-estimated by codeml
