# Supplementary material for: Phylogenetics of Lepidonotopodini (Macellicephalinae, Polynoidae, Annelida) and Comparative Mitogenomics of Shallow-Water vs. Deep-Sea Scaleworms (Aphroditiformia)
Source: Biology (Basel). 2024 Nov 27;13(12):979. doi: 10.3390/biology13120979 (PMC11726774; doi:10.3390/biology13120979)
Supplement: Supplementary file 1 [file biology-13-00979-s001.zip › TableS1_Oct2024.xlsx]

## Sheet: Sheet1
Species	New Combination	Specimen Voucher or Source	COX1	16S	18S	28S	H3	CYTB	Mitogenome	Location	Site	Latitude	Longitude	Depth	Collection Date
Aphrodita australis Baird, 1865	N/A	Wang et al. (2019)	-	-	-	-	-	-	MN334532	China, Shandong Province	Jiaozhou Bay
Arctonoe vittata (Grube, 1855)	N/A	Park et al. (2021)	-	-	-	-	-	-	MZ131647	Korea, East Sea	Subtidal rocky zone
Bathykurila sp.	N/A	SIO-BIC A10920	MW783685	MW783685	OM007981	OM105844	OL960135	MW783685	MW783685	USA, California	Whalefall (Rosebud) off San Diego	32.777° N	117.488° W	845 m	2014-06-20
Bathypolaria magnicirrata (Neal, Barnich, Wiklund & Glover, 2012)	N/A	Neal et al. (2012)	-	JX863896	JX863895	-	-	-	-	Antarctica, Amundsen Sea	Pine Island Bay
Branchinotogluma bipapillata Zhou, Wang, Zhang & Wang, 2018	Stratigos bipapillata comb. nov. (Zhou, Wang, Zhang & Wang, 2018)	Copley et al. (2016); Zhou et al. (2018)	KY211996	MH717078	MH717079	-	-	-	-	Indian Ocean	Southwest Indian Ridge
Branchinotogluma cf. marianus	Branchipolynoe cf. marianus	SIO-BIC A13116	MW783687	MW783687	OM007983	OM105846	OL960137	MW783687	MW783687	West Pacific Ocean	North Fiji Basin, White Lady	16.991° S	173.915° W	1990-1991 m	2005-05-30
Branchinotogluma cf. sandersi	Cladopolynoe cf. sandersi	Norlinder et al. (2012)	JN852923	JN852889	JN852821	JN852851	-	-	-	Juan de Fuca	-
Branchinotogluma cf. segonzaci	Branchipolynoe cf. segonzaci	Wu et al. (2019); Lee et al. (unpublished)	OK136373	OK136373	MK211412	-	-	OK136373	OK136373	West Pacific Ocean	Manus Back-Arc Basin; North Fiji Basin
Branchinotogluma elytropapillata Zhang, Chen & Qiu, 2018	Photinopolynoe elytropapillata comb. nov. (Zhang, Chen & Qiu, 2018)	Zhang et al. (2018a)	MG799387	MG799377	MG799378	MG799380	-	-	-	East China Sea	Okinawa Trough, Sakai Vent Field
Branchinotogluma hessleri Pettibone, 1985	N/A	SIO-BIC A12940	MW783686	MW783686	OM007982	OM105845	OL960136	MW783686	MW783686	Mexico, Gulf of California	Alarcon Rise	23.357° N	108.533° W	2299 m	2015-04-20
Branchinotogluma japonicus (Miura & Hashimoto, 1991)	Branchipolynoe japonicus comb. nov. (Miura & Hashimoto, 1991)	Zhang et al. (2018b)	KY753824	KY753824	KY753841	KY753841	-	KY753824	KY753824	East China Sea	Okinawa Trough, Sakai Vent Field
Branchinotogluma jiaolongae Han, Zhou, Chen & Wang, 2023	Cladopolynoe jiaolongae comb. nov. (Han, Zhou, Chen & Wang, 2023)	Han et al. (2024)	OQ784749	OQ785992	OQ785976	OQ785985	OQ858605	OQ858601	-	Indian Ocean	-
Branchinotogluma kaireiensis Han, Zhou, Chen & Wang, 2023	Photinopolynoe kaireiensis comb. nov. (Han, Zhou, Chen & Wang, 2023)	Han et al. (2024)	OQ784745	OQ785995	OQ785977	OQ785986	OQ858603	OQ858599	-	Indian Ocean	-
Branchinotogluma marianus (Pettibone, 1989)	Branchipolynoe marianus comb. nov. (Pettibone, 1989)	SIO-BIC A16396	PP915646*	-	-	-	PP897718*	-	-	Western Central Pacific Ocean	Mariana Back-Arc Basin, Segment 8, Hafa Adai, Hula	16.962° N	144.869° E	3278 m	2016-12-11
Branchinotogluma nanhaiensis Wu, Zhen, Kou & Xu, 2023	Branchipolynoe nanhaiensis comb. nov. (Wu, Zhen, Kou & Xu, 2023)	Wu et al. (2023)	OL702996	OL699914	OL699911	OL699917	-	-	-	South China Sea	Seep
Branchinotogluma nikkoensis Jimi, Chen & Fujiwara, 2022	Branchipolynoe nikkoensis comb. nov. (Jimi, Chen & Fujiwara, 2022)	Jimi et al. (2022)	ON255504	﻿ON244617	﻿ON244619	﻿ON244615	-	-	-	Japan	Nikko Seamount hydrothermal vent field
Branchinotogluma ovata Wu, Zhan & Xu, 2019	Photinopolynoe ovata comb. nov. (Wu, Zhan & Xu, 2019)	Wu et al. (2019)	MK357896	MK211416	MK211411	MK211413	-	-	-	West Pacific Ocean	Manus Back-Arc Basin
Branchinotogluma pettiboneae Wu, Zhan & Xu, 2019	Photinopolynoe pettiboneae comb. nov. (Wu, Zhan & Xu, 2019)	Wu et al. (2023)	﻿OL703004	﻿OL699915	﻿OL699912	﻿OL699918	-	-	-	West Pacific Ocean	Manus Back-Arc Basin
Branchinotogluma robusta Wu, Zhen, Kou & Xu, 2023	Photinopolynoe robusta comb. nov. (Wu, Zhen, Kou & Xu, 2023)	Wu et al. (2023)	OL703005	OL699916	OL699913	OL699919	-	-	-	South China Sea	Seep
Branchinotogluma sagamiensis Jimi, Chen & Fujiwara, 2022	Photinopolynoe sagamiensis comb. nov. (Jimi, Chen & Fujiwara, 2022)	Jimi et al. (2022)	﻿ON255503	﻿ON244616	﻿ON244618	﻿ON244614	-	-	-	Japan, Honshu	Off Hatsushima, Sagami Bay
Branchinotogluma sandersi Pettibone, 1985	Cladopolynoe sandersi comb. nov. (Pettibone, 1985)	MCZ-IZ 70173.2	MW783688	MW783688	OM007984	OM105847	OL960138	MW783688	MW783688	Ecuador	Galápagos Rift, Tempus Fugit Vent Field	0.770° N	85.912° W	2568 m	2015-06-19
Branchinotogluma segonzaci (Miura & Desbruyères, 1995)	Branchipolynoe segonzaci comb. nov. (Miura & Desbruyères, 1995)	SIO-BIC A13118	-	-	MW654526*	-	-	-	-	West Pacific Ocean	Lau Back-Arc Basin, Tui Malila	21.989° S	176.568° W	1891 m	2005-05-20
Branchinotogluma segonzaci (Miura & Desbruyères, 1995)	Branchipolynoe segonzaci comb. nov. (Miura & Desbruyères, 1995)	SIO-BIC A4659	OP648300	OP648300	-	-	-	OP648300	OP648300	West Pacific Ocean	Lau Back-Arc Basin, Tui Malila	21.989° S	176.568° W	1891 m	2005-05-20
Branchinotogluma sp. nov. 1	Stratigos sp. nov. 1	MCZ-IZ 68096	MW783689	MW783690	OM007985	OM105848	OL960139	MW783689	MW783689; MW783690	Ecuador	Galápagos Rift, Tempus Fugit Vent Field	0.766° N	85.880° W	2599 m	2015-06-20
Branchinotogluma sp. nov. 2	Photinopolynoe sp. nov. 2	MCZ-IZ 68063	MW783691	MW783691	OM007986	OM105849	OL960140	MW783691	MW783691	Ecuador	Galápagos Rift, Tempus Fugit Vent Field	0.770° N	85.912° W	2563 m	2015-06-19
Branchinotogluma sp. nov. 3	Photinopolynoe sp. nov. 3	SIO-BIC A13128	MW783692	MW783692	OM007987	OM105850	OL960141	MW783692	MW783692	Costa Rica	Jaco Scar	9.118° N	84.842° W	1834 m	2019-01-07
Branchinotogluma sp. nov. 4	Cladopolynoe sp. nov. 4	SIO-BIC A9998	MW783693	MW783693	OM007988	OM105851	OL960142	MW783693	MW783693	Mexico, Gulf of California	Pescadero Basin, JaichMaa Vent Field, Cavern Tay Ujaa	23.942° N	108.856° W	3666 m	2018-11-18
Branchinotogluma sp. nov. 5	Photinopolynoe sp. nov. 5	SIO-BIC A13164	MW783694	MW783694	OM007989	OM105852	OL960143	MW783694	MW783694	USA, California	Malibu, Point Dume	33.942° N	118.844° W	723 m	2018-10-09
Branchinotogluma sp. nov. 6	Photinopolynoe sp. nov. 6	SIO-BIC A13248	MW783695	MW783695	OM007990	OM105853	OL960144	MW783695	MW783695	Costa Rica	Parrita Scar	8.953° N	84.634° W	1364 m	2019-01-11
Branchinotogluma trifurcus (Miura & Desbruyères, 1995)	Branchipolynoe trifurcus comb. nov. (Miura & Desbruyères, 1995)	SIO-BIC A13183	MW783696	MW783697	OM007991	OM105854	OL960145	MW783696	MW783696; MW783697	West Pacific Ocean	Lau Back-Arc Basin, Kilo Moana	20.054° S	176.134° W	2623-2657 m	2005-05-18
Branchinotogluma tunnicliffeae (Pettibone, 1988)	Cladopolynoe tunnicliffeae comb. nov. (Pettibone, 1988)	SIO-BIC A7717	MW783698	MW783698	OM007992	OM105855	OL960146	MW783698	MW783698	Juan de Fuca Ridge	South Cleft	44.659° N	130.364° W	2250 m	2016-07-31
Branchiplicatus cupreus Pettibone, 1985	N/A	SIO-BIC A6160	MW783699	MW783699	OM007993	OM105856	OL960162	MW783699	MW783699	Mexico, Gulf of California	Pescadero Basin	23.960° N	108.863° W	3676-3756 m	2015-04-18
Branchipolynoe eliseae Lindgren, Hatch, Hourdez, Seid & Rouse, 2019	N/A	Lindgren et al. (2019)	MH369878	MH396826	-	-	-	-	-	Costa Rica	Jaco Scar	9.118° N	84.840° W	1800 m	2010-01-11
Branchipolynoe halliseyae Lindgren, Hatch, Hourdez, Seid & Rouse, 2019	N/A	Lindgren et al. (2019)	MH369858	MH396795	-	-	-	-	-	Costa Rica	Mound 12	8.930° N	84.313° W	1008 m	2009-02-22
Branchipolynoe kajsae Lindgren, Hatch, Hourdez, Seid & Rouse, 2019	N/A	Lindgren et al. (2019)	MH369859	MH396800	-	-	-	-	-	Costa Rica	Jaco Scar	9.118° N	84.840° W	1800 m	2010-01-11
Branchipolynoe longqiensis Zhou, Zhang, Lu & Wang, 2017	N/A	Zhang et al. (2018b)	KY753826	KY753826	KY753847	KY753847	-	KY753826	KY753826	Indian Ocean	Southwest Indian Ridge, Dragon Vent Field
Branchipolynoe meridae Lindgren, Hatch, Hourdez, Seid & Rouse, 2019	N/A	Lindgren et al. (2019)	MH369884	MH396829	-	-	-	-	-	Costa Rica	Jaco Scar	9.118° N	84.839° W	1800-1802 m	2010-01-12
Branchipolynoe onnuriensis Kim, Choi, Eyun, Kim & Yu, 2022	N/A	Kim et al. (2022)	MZ457523	MZ457523	-	-	-	MZ457523	MZ457523	Indian Ocean	Northern Central Indian Ridge, Onnuri Vent Field
Branchipolynoe pettiboneae Miura & Hashimoto, 1991	N/A	Zhang et al. (2018b)	KY753825	KY753825	KY753840	KY753840	-	KY753825	KY753825	South China Sea	Seep
Branchipolynoe seepensis Pettibone, 1986	N/A	Lindgren et al. (2019)	MH369885	MH596848	-	-	-	-	-	USA, Gulf of Mexico	Florida Escarpment	26.030° N	84.910° W	3296 m	-
Branchipolynoe symmytilida Pettibone, 1984	N/A	Halanych et al. (2001); Hurtado et al. (2004)	AY646021	AF315055	-	-	-	-	-	Ecuador	Galápagos Rift
Branchipolynoe tjiasmantoi Lindgren, Hatch, Hourdez, Seid & Rouse, 2019	N/A	Lindgren et al. (2019)	MH369947	MH396830	-	-	-	-	-	West Pacific Ocean	Lau Back-Arc Basin, Kilo Moana	20.054° S	176.134° W	2623-2657 m	2005-05-18
Drieschia cf. elegans	N/A	Gonzalez et al. (2021)	-	-	MW794262	MW794262	-	-	MW794259	Africa	Cape Verde
Eulagisca gigantea Monro, 1939	N/A	SIO-BIC A6302	OP648301	OP648301	OM008007	OM105872	OL960163	OP648301	OP648301	South Atlantic Ocean	N South Sandwich Islands	58.377° S	26.282° W	153-420 m	2011-10-05
Eulepethus nanhaiensis Zhang, Zhang, Osborn & Qiu, 2017	N/A	Zhang et al. (2018b)	-	-	KY753850	KY753850	-	-	KY753834	China	Daya Bay
Eunoe nodosa (M. Sars, 1861)	N/A	Kim et al. (2021)	-	-	-	-	-	-	MW557378	Beaufort Sea	-
Euthalenessa festiva (Grube, 1875)	N/A	Zhang et al. (2018b)	-	-	KY753839	KY753839	-	-	KY753837	Mo'orea	East of Cook's Bay Pass
Gesiella jameensis (Hartmann-Schröder, 1974)	N/A	Gonzalez et al. (2021)	MW794260	MW794260	MW794263	MW794263	-	MW794260	MW794260	Spain, Canary Islands	Lanzarote
Halosydna sp.	N/A	Zhang et al. (2018b)	-	-	KY753845	KY753845	-	-	KY753830	Hong Kong	Yung Shue O, fishfarm
Hyperhalosydna striata (Kinberg, 1856)	N/A	Kim et al. (2024)	-	-	-	-	-	-	MW620990	South Korea	Seogwipo-si, Munseom Islet, Jejudo Island
Iphione sp.	N/A	Zhang et al. (2018b)	-	-	KY753852	KY753852	-	-	KY753835	Hong Kong	Pak Sha Wan, coral reef
Laetmonice producta Grube, 1877	N/A	Zhang et al. (2018b)	-	-	KY753853	KY753853	-	-	KY753833	Antarctica	Shag Rock
Lepidonotopodium cf. riftense	Levensteiniella cf. riftense	SIO-BIC A13202	MW783700	MW783700	MW654531*	OM105857	OL960147	MW783700	MW783700	S. East Pacific Rise	31S	31.151° S	111.932° W	2237 m	2005-03-29
Lepidonotopodium cf. williamsae	Mamiwata cf. williamsae	SIO-BIC A6318; Goffredi et al. (2017); Hatch et al. (2020)	KY684714	MN428329	MN428335	MN428322	-	-	-	Mexico, Gulf of California	Alarcon Rise	23.357° N	108.533° W	2299 m	2015-04-20
Lepidonotopodium fimbriatum Pettibone, 1983	N/A	SIO-BIC A6153	MW783701	MW783701	OM007994	OM105858	OL960148	MW783701	MW783701	Mexico, Gulf of California	Alarcon Rise	23.357° N	108.533° W	2300 m	2015-04-21
Lepidonotopodium okinawae (Sui & Li, 2017)	Levensteiniella okinawae comb. nov. (Sui & Li, 2017)	Zhang et al. (2018b)	KY753828	KY753828	KY753842	KY753842	-	KY753828	KY753828	East China Sea	Okinawa Trough, Sakai Vent Field
Lepidonotopodium piscesae Pettibone, 1988	Mamiwata piscesae comb. nov. (Pettibone, 1988)	SIO-BIC A7978	MW783702	MW783702	MW654532*	OM105859	OL960149	MW783702	MW783702	Juan de Fuca Ridge	South Cleft	44.659° N	130.364° W	2250 m	2016-07-31
Lepidonotopodium williamsae Pettibone, 1984	Mamiwata williamsae comb. nov. (Pettibone, 1984)	MCZ-IZ 70175.3	MW783704	MW783704	OM007996	OM105861	OL960151	MW783704	MW783704	Ecuador	Galápagos Rift, Tempus Fugit Vent Field	0.770° N	85.912° W	2562 m	2015-06-19
Lepidonotus clava (Montagu, 1808)	N/A	Wellcome Sanger Institute	-	-	-	-	-	-	OW387151	England	-
Lepidonotus sp.	N/A	Zhang et al. (2018b)	-	-	KY753851	KY753851	-	-	KY753831	Hong Kong	Clear Water Bay
Levensteiniella cf. iris	Themis cf. iris	Zhang et al. (2018b)	KY753827	KY753827	KY753848	KY753848	-	KY753827	KY753827	East Scotia Ridge	Segment E9
Levensteiniella intermedia Pettibone, 1990	Themis intermedia comb. nov. (Pettibone, 1990)	SIO-BIC A13187	MW783705	MW783705	OM007997	OM105862	OL960152	MW783705	MW783705	Juan de Fuca Ridge	Axial Seamount, Middle North Rift	46.113° N	129.969° W	1850 m	2016-08-10
Levensteiniella kincaidi Pettibone, 1985	N/A	SIO-BIC A6310	MW783703	MW783703	OM007995	OM105860	OL960150	MW783703	MW783703	Mexico, Gulf of California	Pescadero Basin	23.960° N	108.863° W	3676 m	2015-04-18
Levensteiniella longqiensis Han, Zhou, Chen & Wang, 2023	Themis longqiensis comb. nov. (Han, Zhou, Chen & Wang, 2023)	Han et al. (2024)	OQ784752	OQ785997	OQ785978	OQ785989	OQ858606	OQ858602	-	Indian Ocean	-
Levensteiniella manusensis Wu & Xu, 2018	Themis manusensis comb. nov. (Wu & Xu, 2018)	Wu et al. (2023)	OP114410	OP144063	OP144059	OP144061	-	-	-	West Pacific Ocean	Manus Back-Arc Basin
Levensteiniella pettiboneae Han, Zhou, Chen & Wang, 2023	Themis pettiboneae comb. nov. (Han, Zhou, Chen & Wang, 2023)	Han et al. (2024)	OQ784748	OQ785998	OQ785979	OQ785990	OQ858604	OQ858600	-	Indian Ocean	-
Levensteiniella plicata Hourdez & Desbruyères, 2000	Lepidonotopodium plicata comb. nov. (Hourdez & Desbruyères, 2000)	SIO-BIC A14234	OP648302	OP648302	OP651046*	OP651058*	-	OP648302	OP648302	S. East Pacific Rise	38S German Flats, active hydrothermal vents of the Pacific Antarctic Ridge	37.793° S	110.916° W	2216 m	2005-03-22
Levensteiniella undomarginata Zhang, Chen & Qiu, 2018	Themis undomarginata comb. nov. (Zhang, Chen & Qiu, 2018)	Zhang et al. (2018a)	MG799385	MG799376	MG799379	MG799381	-	-	-	East China Sea	Okinawa Trough
Macellicephala sp. 1	N/A	SIO-BIC A11031	OP648303	OP648303	OM008006	OM105871	OL960161	OP648303	OP648303	USA, California	Monterey Canyon, Whalefall (Ruby)	36.613° N	122.433° W	2898 m	2009-11-19
Macellicephala sp. 2	N/A	SIO-BIC A3432	OP648304	OP648304	OM008001	OM105866	OL960156	OP648304	OP648304	Mexico, Gulf of California	Alarcon Rise	23.549° N	108.421° W	2449 m	2012-04-27
Macellicephala sp. 3	N/A	SIO-BIC A10055	OP648305	OP648305	OM008004	OM105869	OL960159	OP648305	OP648305	Costa Rica	Jaco Summit	9.173° N	84.804° W	730-820 m	2019-01-06
Macellicephala sp. 4	N/A	SIO-BIC A10099	OP648306	OP648306	OM008005	OM105870	OL960160	OP648306	OP648306	Costa Rica	Subduction Plume	8.877° N	84.871° W	3601 m	2019-01-14
Macellicephalinae sp.	N/A	SIO-BIC A10163	MW816923	MW816923	OM007998	OM105863	OL960153	MW816923	MW816923	Costa Rica	Las Gemelas Seamount near Cocos Island	4.981° N	87.456° W	571 m	2019-01-20
Macellicephaloides alvini Pettibone, 1989	N/A	SIO-BIC A14221	OP648307	OP648307	OP651045*	OP651057*	OP648308*	OP648307	OP648307	Mexico, Gulf of California	Pescadero Basin, JaichMaa Vent Field, Clam patch and Cavern Tay Ujaa	23.941° N	108.856° W	3677 m	2021-11-04
Melaenis sp.	N/A	Zhang et al. (2018b)	-	-	KY753849	KY753849	-	-	KY753829	Hong Kong	Tai Tam Reservoir
Panthalis oerstedi Kinberg, 1856	N/A	Zhang et al. (2018b)	-	-	KY753846	KY753846	-	-	KY753832	Norway	Trondheimsfjord, Tautra
Peinaleopolynoe elvisi Hatch & Rouse, in Hatch et al. 2020	N/A	SIO-BIC A8488; Hatch et al. (2020)	MH115413	MH127422	MH124629	MH124618	MH120847	MH115423	-	USA, California	Monterey Canyon, Whalefall "Patrick"	36.707° N	122.106° W	1820-1843 m	2009-11-20
Peinaleopolynoe goffrediae Hatch & Rouse, in Hatch et al. 2020	N/A	SIO-BIC A5485; Hatch et al. (2020)	MN431782	MN428330	MN428336	MN428323	MN431801	-	-	USA, California	Monterey Canyon, Whalefall (Ruby)	36.613° N	122.434° W	2891 m	2004-09-29
Peinaleopolynoe mineoi Hatch & Rouse, in Hatch et al. 2020	N/A	SIO-BIC A9919; Hatch et al. (2020)	MN431773	MN428331	MN428337	MN428324	MN431802	MN431803	-	Costa Rica	Mound 11	8.922° N	84.305° W	1010 m	2018-11-03
Peinaleopolynoe orphanae Hatch & Rouse, in Hatch et al. 2020	N/A	SIO-BIC A6163	MW783706	MW783706	OM007999	OM105864	OL960154	MW783706	MW783706	Mexico, Gulf of California	Pescadero Basin	23.960° N	108.863° W	3676-3756 m	2015-04-18
Peinaleopolynoe santacatalina Pettibone, 1993	N/A	SIO-BIC A8487; Hatch et al. (2020)	MH115411	MH127413	MH124621	MH124612	MH120846	MH115422	-	USA, California	Whalefall (Rosebud) off San Diego	32.777° N	117.488° W	845 m	2013-05-18
Peinaleopolynoe sillardi Desbruyères & Laubier, 1988	N/A	MNHN-IA-2010-399; Hatch et al. (2020)	MH115414	MH127421	-	-	-	-	-	South Atlantic Ocean	-	-	-	3900 m	-
Pelagomacellicephala cf. iliffei	N/A	Gonzalez et al. (2017); Gonzalez et al. (2018)	KY454435	KY454420	KY454408	KY823474	-	-	-	Bahamas, Eleuthera	Preachers Blue Hole
Pelagomacellicephala iliffei Pettibone, 1985	N/A	Gonzalez et al. (2021)	MW794261	MW794261	MW794264	MW794264	-	MW794261	MW794261	Turks and Caicos Islands	Middle Caicos
Pholoe pallida Chambers, 1985	N/A	Zhang et al. (2018b)	-	-	KY753843	KY753843	-	-	KY753838	Sweden	Kristineberg
Pisione sp.	N/A	Zhang et al. (2018b)	-	-	KY753844	KY753844	-	-	KY753836	Mexico, Baja California	Sea of Cortez, San Francisquito
Themis gen. nov. sp. nov.	N/A	SIO-BIC A14236	OP648299	OP648299	OP651047*	OP651059*	OP648309*	OP648299	OP648299	South Pacific Ocean	Tonga-Tofua Arc, Niuatahi	15.327° S	173.996° W	1568 m	2018-06-20
Thermopolynoe branchiata Miura, 1994	N/A	SIO-BIC A10925	MW783707	MW783707	OM008000	OM105865	OL960155	MW783707	MW783707	West Pacific Ocean	Lau Back-Arc Basin, Kilo Moana	20.054° S	176.134° W	2623-2657 m	2005-05-18
