# Supplementary material for: Phylogenetics of Lepidonotopodini (Macellicephalinae, Polynoidae, Annelida) and Comparative Mitogenomics of Shallow-Water vs. Deep-Sea Scaleworms (Aphroditiformia)
Source: Biology (Basel). 2024 Nov 27;13(12):979. doi: 10.3390/biology13120979 (PMC11726774; doi:10.3390/biology13120979)
Supplement: Supplementary file 1 [file biology-13-00979-s001.zip › TableS2_Oct2024.xlsx]

## Sheet: Sheet1
Species	New Combination	Specimen Voucher	NGS Details	Total Number of Raw Reads (Paired-End)	Total Length of Raw Reads (Paired-End)	Individual Length of Raw Reads	Number of Reads Post-Trimmomatic (Paired-End)	Number of Reads Post-Downsampling (Paired-End)
Bathykurila sp.	N/A	SIO-BIC A10920	Novogene: DNA sample QC, Plant and Animal Whole Genome Library Preparation (350bp) & Sequencing (WOBI)—NovaSeq PE150	8027461	1204119150	150	7,744,732 (96.48% of total no. raw reads)	N/A
Branchinotogluma cf. marianus	Branchipolynoe cf. marianus	SIO-BIC A13116	Novogene: DNA sample QC, Plant and Animal Whole Genome Library Preparation (350bp) & Sequencing (WOBI)—NovaSeq PE150	8757360	1313604000	150	8,510,521 (97.18% of total no. raw reads)	N/A
Branchinotogluma hessleri	N/A	SIO-BIC A12940	Novogene: DNA sample QC, Plant and Animal Whole Genome Library Preparation (350bp) & Sequencing (WOBI)—NovaSeq PE150	10409801	1561470150	150	10,023,655 (96.29% of total no. raw reads)	N/A
Branchinotogluma sandersi	Cladopolynoe sandersi comb. nov.	MCZ-IZ 70173.2	Library (self prepared) 500bp—Kapa HyperPlus Kit; IGM (UCSD): MiSeq PE300	6590612	1977183600	300	6,051,173 (91.82% of total no. raw reads)	2,723,471 (45% of cleaned/trimmed reads)
Branchinotogluma segonzaci	Branchipolynoe segonzaci comb. nov.	SIO-BIC A4659	Novogene: DNA sample QC, Plant and Animal Whole Genome Library Preparation (350bp) & Sequencing (WOBI)—NovaSeq PE150	10022532	1503379800	150	9,668,092 (96.46% of total no. raw reads)	N/A
Branchinotogluma sp. nov. 1	Stratigos sp. nov. 1	MCZ-IZ 68096	Novogene: DNA sample QC, Plant and Animal Whole Genome Library Preparation (350bp) & Sequencing (WOBI)—NovaSeq PE150	10924840	1638726000	150	10,575,416 (96.80% of total no. raw reads)	N/A
Branchinotogluma sp. nov. 2	Photinopolynoe sp. nov. 2	MCZ-IZ 68063	Novogene: DNA sample QC, Plant and Animal Whole Genome Library Preparation (350bp) & Sequencing (WOBI)—NovaSeq PE150	12385803	1857870450	150	12,097,104 (97.67% of total no. raw reads)	8,469,159 (70% of cleaned/trimmed reads)
Branchinotogluma sp. nov. 3	Photinopolynoe sp. nov. 3	SIO-BIC A13128	Novogene: DNA sample QC, Plant and Animal Whole Genome Library Preparation (350bp) & Sequencing (WOBI)—NovaSeq PE150	12882010	1932301500	150	12,504,239 (97.07% of total no. raw reads)	N/A
Branchinotogluma sp. nov. 4	Cladopolynoe sp. nov. 4	SIO-BIC A9998	Novogene: DNA sample QC, Plant and Animal Whole Genome Library Preparation (350bp) & Sequencing (WOBI)—NovaSeq PE150	10935118	1640267700	150	10,481,329 (95.85% of total no. raw reads)	N/A
Branchinotogluma sp. nov. 5	Photinopolynoe sp. nov. 5	SIO-BIC A13164	Novogene: DNA sample QC, Plant and Animal Whole Genome Library Preparation (350bp) & Sequencing (WOBI)—NovaSeq PE150	9290920	1393638000	150	9,028,705 (97.18% of total no. raw reads)	N/A
Branchinotogluma sp. nov. 6	Photinopolynoe sp. nov. 6	SIO-BIC A13248	Novogene: DNA sample QC, Plant and Animal Whole Genome Library Preparation (350bp) & Sequencing (WOBI)—NovaSeq PE150	7514307	1127146050	150	7,149,112 (95.14% of total no. raw reads)	N/A
Branchinotogluma trifurcus	Branchipolynoe trifurcus comb. nov.	SIO-BIC A13183	Novogene: DNA sample QC, Plant and Animal Whole Genome Library Preparation (350bp) & Sequencing (WOBI)—NovaSeq PE150	8449676	1267451400	150	8,189,132 (96.92% of total no. raw reads)	N/A
Branchinotogluma tunnicliffeae	Cladopolynoe tunnicliffeae comb. nov.	SIO-BIC A7717	Novogene: DNA sample QC, Plant and Animal Whole Genome Library Preparation (350bp) & Sequencing (WOBI)—NovaSeq PE150	6713017	1006952550	150	6,383,854 (95.10% of total no. raw reads)	N/A
Branchiplicatus cupreus	N/A	SIO-BIC A6160	Library (self prepared) 500bp— Kapa HyperPlus Kit; IGM (UCSD): MiSeq PE150	392731	59302381	150	388,007 (98.80% of total no. raw reads)	N/A
Eulagisca gigantea	N/A	SIO-BIC A6302	Novogene: DNA sample QC, Plant and Animal Whole Genome Library Preparation (350bp) & Sequencing (WOBI)—NovaSeq PE150	15931528	2389729200	150	15,511,628 (97.36% of total no. raw reads)	N/A
Lepidonotopodium cf. riftense	Levensteiniella cf. riftense	SIO-BIC A13202	Novogene: DNA sample QC, Plant and Animal Whole Genome Library Preparation (350bp) & Sequencing (WOBI)—NovaSeq PE150	8998247	1349737050	150	8,708,447 (96.78% of total no. raw reads)	N/A
Lepidonotopodium fimbriatum	N/A	SIO-BIC A6153	Novogene: DNA sample QC, Plant and Animal Whole Genome Library Preparation (350bp) & Sequencing (WOBI)—NovaSeq PE150	7725689	1158853350	150	7,432,698 (96.21% of total no. raw reads)	N/A
Lepidonotopodium piscesae	Mamiwata piscesae comb. nov.	SIO-BIC A7978	Novogene: DNA sample QC, Plant and Animal Whole Genome Library Preparation (350bp) & Sequencing (WOBI)—NovaSeq PE150	9433970	1415095500	150	9,238,941 (97.93% of total no. raw reads)	N/A
Lepidonotopodium williamsae	Mamiwata williamsae comb. nov.	MCZ-IZ 70175.3	Novogene: DNA sample QC, Plant and Animal Whole Genome Library Preparation (350bp) & Sequencing (WOBI)—NovaSeq PE150	10766511	1614976650	150	10,429,969 (96.87% of total no. raw reads)	N/A
Levensteiniella intermedia	Themis intermedia comb. nov.	SIO-BIC A13187	Novogene: DNA sample QC, Plant and Animal Whole Genome Library Preparation (350bp) & Sequencing (WOBI)—NovaSeq PE150	9071420	1360713000	150	8,838,065 (97.43% of total no. raw reads)	N/A
Levensteiniella kincaidi	N/A	SIO-BIC A6310	Novogene: DNA sample QC, Plant and Animal Whole Genome Library Preparation (350bp) & Sequencing (WOBI)—NovaSeq PE150	8630697	1294604550	150	8,380,053 (97.10% of total no. raw reads)	N/A
Levensteiniella plicata	Lepidonotopodium plicata comb. nov.	SIO-BIC A14234	Novogene: DNA sample QC, Plant and Animal Whole Genome Library Preparation (350bp) & Sequencing (WOBI)—NovaSeq PE150	6323231	948484650	150	6,012,721 (95.09% of total no. raw reads)	N/A
Macellicephala sp. 1	N/A	SIO-BIC A11031	Novogene: DNA sample QC, Plant and Animal Whole Genome Library Preparation (350bp) & Sequencing (WOBI)—NovaSeq PE150	10537256	1580588400	150	10,395,034 (98.65% of total no. raw reads)	N/A
Macellicephala sp. 2	N/A	SIO-BIC A3432	Novogene: DNA sample QC, Plant and Animal Whole Genome Library Preparation (350bp) & Sequencing (WOBI)—NovaSeq PE150	10423302	1563495300	150	10,271,729 (98.55% of total no. raw reads)	N/A
Macellicephala sp. 3	N/A	SIO-BIC A10055	Novogene: DNA sample QC, Plant and Animal Whole Genome Library Preparation (350bp) & Sequencing (WOBI)—NovaSeq PE150	13824401	2073660150	150	13,570,451 (98.16% of total no. raw reads)	N/A
Macellicephala sp. 4	N/A	SIO-BIC A10099	Novogene: DNA sample QC, Plant and Animal Whole Genome Library Preparation (350bp) & Sequencing (WOBI)—NovaSeq PE150	13611302	2041695300	150	13,324,475 (97.89% of total no. raw reads)	N/A
Macellicephalinae sp.	N/A	SIO-BIC A10163	Novogene: DNA sample QC, Plant and Animal Whole Genome Library Preparation (350bp) & Sequencing (WOBI)—NovaSeq PE150	10163712	1524556800	150	9,990,854 (98.30% of total no. raw reads)	N/A
Macellicephaloides alvini	N/A	SIO-BIC A14221	Novogene: DNA sample QC, Plant and Animal Whole Genome Library Preparation (350bp) & Sequencing (WOBI)—NovaSeq PE150	9149034	1372355100	150	8,881,548 (97.08% of total no. raw reads)	N/A
Peinaleopolynoe orphanae	N/A	SIO-BIC A6163	Novogene: DNA sample QC, Plant and Animal Whole Genome Library Preparation (350bp) & Sequencing (WOBI)—NovaSeq PE150	9722768	1458415200	150	9,545,075 (98.17% of total no. raw reads)	N/A
Themis gen. nov. sp. nov.	N/A	SIO-BIC A14236	Novogene: DNA sample QC, Plant and Animal Whole Genome Library Preparation (350bp) & Sequencing (WOBI)—NovaSeq PE150	5921401	888210150	150	5,767,491 (97.40% of total no. raw reads)	N/A
Thermopolynoe branchiata	N/A	SIO-BIC A10925	Novogene: DNA sample QC, Plant and Animal Whole Genome Library Preparation (350bp) & Sequencing (WOBI)—NovaSeq PE150	7943424	1191513600	150	7,658,245 (96.41% of total no. raw reads)	N/A
