# Supplementary material for: Phylogenetics of Lepidonotopodini (Macellicephalinae, Polynoidae, Annelida) and Comparative Mitogenomics of Shallow-Water vs. Deep-Sea Scaleworms (Aphroditiformia)
Source: Biology (Basel). 2024 Nov 27;13(12):979. doi: 10.3390/biology13120979 (PMC11726774; doi:10.3390/biology13120979)
Supplement: Supplementary file 1 [file biology-13-00979-s001.zip › TableS3_Oct2024.xlsx]

## Sheet: Sheet1
Species	New Combination	Specimen Voucher	Metagenomic Assembler	tRNA Gene Annotator	Circularization	Mitogenome Length (bp)	Mitogenome Coverage	GC Content (%)	AT Content (%)	GC Skew	AT Skew	Incomplete* or Missing Genes
Bathykurila sp.	N/A	SIO-BIC A10920	MEGAHIT	MiTFi	Not found	15884	190.042	34.3	65.7	-0.268722	-0.0730165
Branchinotogluma cf. marianus	Branchipolynoe cf. marianus	SIO-BIC A13116	MEGAHIT	ARWEN	Not found	16714	28.9628	32.66	67.34	-0.296574	-0.0749
Branchinotogluma hessleri	N/A	SIO-BIC A12940	MEGAHIT	MiTFi	Not found	15420	543.147	33.35	66.65	-0.248152	-0.0799766
Branchinotogluma sandersi	Cladopolynoe sandersi comb. nov.	MCZ-IZ 70173.2	metaSPAdes	ARWEN	Not found	15746	112.577	32.55	67.45	-0.27922	-0.0906694
Branchinotogluma segonzaci	Branchipolynoe segonzaci comb. nov.	SIO-BIC A4659	MEGAHIT	MiTFi	Not found	15842	93	28.91	71.09	-0.239738	-0.0784941
Branchinotogluma sp. nov. 1	Stratigos sp. nov. 1	MCZ-IZ 68096	MEGAHIT	MiTFi	N/A	2 contigs: 10,572 & 11,189	2 contigs: 134.0000 & 111.7891	2 contigs: 30.92 & 29.03	2 contigs: 69.08 & 70.97	2 contigs: -0.2928 & -0.3048	2 contigs: -0.0281 & -0.0011	tRNA-Met
Branchinotogluma sp. nov. 2	Photinopolynoe sp. nov. 2	MCZ-IZ 68063	metaSPAdes	MiTFi	Not found	17828	67.2745	34.74	65.26	-0.321279	-0.0563865
Branchinotogluma sp. nov. 3	Photinopolynoe sp. nov. 3	SIO-BIC A13128	MEGAHIT	MiTFi	Not found	17521	61.9403	34.2	65.8	-0.318538	-0.028626
Branchinotogluma sp. nov. 4	Cladopolynoe sp. nov. 4	SIO-BIC A9998	MEGAHIT	MiTFi	Not found	16958	249.681	33.85	66.15	-0.254355	-0.105901
Branchinotogluma sp. nov. 5	Photinopolynoe sp. nov. 5	SIO-BIC A13164	metaSPAdes	MiTFi	Not found	16889	58.4931	33.6	66.4	-0.299965	-0.0650022
Branchinotogluma sp. nov. 6	Photinopolynoe sp. nov. 6	SIO-BIC A13248	MEGAHIT	MiTFi	Not found	18636	22	29.49	70.51	-0.212011	-0.0294498
Branchinotogluma trifurcus	Branchipolynoe trifurcus comb. nov.	SIO-BIC A13183	metaSPAdes	MiTFi	N/A	2 contigs: 7,391 & 7,746	2 contigs: 91.587377 & 95.622286	2 contigs: 34.89 & 33.58	2 contigs: 65.11 & 66.42	2 contigs: -0.3222 & -0.3441	2 contigs: -0.0848 & -0.0535	ND4*, tRNA-Gly
Branchinotogluma tunnicliffeae	Cladopolynoe tunnicliffeae comb. nov.	SIO-BIC A7717	metaSPAdes	ARWEN	Not found	16319	44.2965	32.04	67.96	-0.248661	-0.0841223
Branchiplicatus cupreus	N/A	SIO-BIC A6160	metaSPAdes	ARWEN	Not found	15821	12.2855	34.83	64.53	-0.283252	-0.10382
Eulagisca gigantea	N/A	SIO-BIC A6302	MEGAHIT	ARWEN	Not found	15064	276.575	35.63	64.37	-0.2578	-0.1225
Lepidonotopodium cf. riftense	Levensteiniella cf. riftense	SIO-BIC A13202	metaSPAdes	MiTFi	Not found	16198	26.7701	34.19	65.19	-0.339473	-0.0727273	ND1, tRNA-Ala, tRNA-Lys, tRNA-Ser2
Lepidonotopodium fimbriatum	N/A	SIO-BIC A6153	MEGAHIT	MiTFi	Not found	16107	472	36.86	63.14	-0.362978	-0.0969518
Lepidonotopodium piscesae	Mamiwata piscesae comb. nov.	SIO-BIC A7978	MEGAHIT	MiTFi	Not found	15568	1230	37.84	62.16	-0.341708	-0.0742999
Lepidonotopodium williamsae	Mamiwata williamsae comb. nov.	MCZ-IZ 70175.3	MEGAHIT	MiTFi	Not found	15184	655.042	37.72	62.28	-0.3707	-0.0739135
Levensteiniella intermedia	Themis intermedia comb. nov.	SIO-BIC A13187	metaSPAdes	MiTFi	Not found	18482	99.6681	42.11	57.35	-0.415831	-0.06
Levensteiniella kincaidi	N/A	SIO-BIC A6310	MEGAHIT	MiTFi	Not found	15341	1258	38.3	61.7	-0.36	-0.0952884	tRNA-Ala, tRNA-Lys, tRNA-Ser2
Levensteiniella plicata	Lepidonotopodium plicata comb. nov.	SIO-BIC A14234	MEGAHIT	ARWEN	Not found	15255	23	40.29	59.71	-0.378233	-0.0162495
Macellicephala sp. 1	N/A	SIO-BIC A11031	MEGAHIT	ARWEN	Not found	16056	109	34.03	65.97	-0.3331	-0.0821
Macellicephala sp. 2	N/A	SIO-BIC A3432	MEGAHIT	ARWEN	Not found	16038	93	35.87	64.13	-0.315488	-0.0718522
Macellicephala sp. 3	N/A	SIO-BIC A10055	MEGAHIT	ARWEN	Not found	15464	102.814	35.43	64.57	-0.321044	-0.130095
Macellicephala sp. 4	N/A	SIO-BIC A10099	MEGAHIT	ARWEN	Not found	16765	50.9609	27.61	72.39	-0.24649	-0.0479565
Macellicephalinae sp.	N/A	SIO-BIC A10163	MEGAHIT	ARWEN	Yes	16776	93.9597	28.36	71.64	-0.159311	-0.0787153
Macellicephaloides alvini	N/A	SIO-BIC A14221	MEGAHIT	MiTFi	Not found	14877	110.761	31.72	68.28	-0.338843	-0.0734397
Peinaleopolynoe orphanae	N/A	SIO-BIC A6163	MEGAHIT	MiTFi	Not found	17026	51.9456	35.52	64.48	-0.273148	-0.0905447
Themis gen. nov. sp. nov.	N/A	SIO-BIC A14236	MEGAHIT	MiTFi	Not found	14053	78.7645	37.91	62.09	-0.328327	-0.0969516	ND1, tRNA-Ser2
Thermopolynoe branchiata	N/A	SIO-BIC A10925	MEGAHIT	MiTFi	Not found	15047	148	41.88	58.12	-0.419457	-0.0583124
