# Supplementary material for: Phylogenetics of Lepidonotopodini (Macellicephalinae, Polynoidae, Annelida) and Comparative Mitogenomics of Shallow-Water vs. Deep-Sea Scaleworms (Aphroditiformia)
Source: Biology (Basel). 2024 Nov 27;13(12):979. doi: 10.3390/biology13120979 (PMC11726774; doi:10.3390/biology13120979)
Supplement: Supplementary file 1 [file biology-13-00979-s001.zip › TableS4_Oct2024.xlsx]

## Sheet: Sheet1
		ATP6				ATP8				COX1				COX2				COX3				CYTB				ND1				ND2				ND3				ND4				ND4L				ND5
Species	New Combination	GC Content (%)	AT Content (%)	GC Skew	AT Skew	GC Content (%)	AT Content (%)	GC Skew	AT Skew	GC Content (%)	AT Content (%)	GC Skew	AT Skew	GC Content (%)	AT Content (%)	GC Skew	AT Skew	GC Content (%)	AT Content (%)	GC Skew	AT Skew	GC Content (%)	AT Content (%)	GC Skew	AT Skew	GC Content (%)	AT Content (%)	GC Skew	AT Skew	GC Content (%)	AT Content (%)	GC Skew	AT Skew	GC Content (%)	AT Content (%)	GC Skew	AT Skew	GC Content (%)	AT Content (%)	GC Skew	AT Skew	GC Content (%)	AT Content (%)	GC Skew	AT Skew	GC Content (%)	AT Content (%)	GC Skew	AT Skew
Bathykurila sp.	N/A	37.32	62.68	-0.335878	-0.209091	35.22	64.78	-0.607143	-0.184466	36.49	63.51	-0.117438	-0.126789	36.83	63.17	-0.225296	-0.0276498	38.85	61.15	-0.148515	-0.132075	34.18	65.82	-0.22365	-0.110814	35.6	64.4	-0.339394	-0.0184255	34.7	65.3	-0.398844	-0.105991	33.9	66.1	-0.366667	-0.264957	35	65	-0.386555	-0.122172	35.64	64.36	-0.407407	-0.128205	33.04	66.96	-0.386809	-0.0835532
Branchinotogluma cf. marianus	Branchipolynoe cf. marianus	36.47	63.53	-0.398438	-0.206278	32.08	67.92	-0.490196	-0.12963	38.07	61.93	-0.175468	-0.160209	35.08	64.92	-0.20332	-0.0717489	38.08	61.92	-0.185185	-0.0973085	33.39	66.61	-0.231579	-0.150396	33.94	66.06	-0.310127	-0.131707	31.11	68.89	-0.429487	-0.137482	33.9	66.1	-0.316667	-0.213675	33.04	66.96	-0.337778	-0.10307	30.69	69.31	-0.505376	-0.171429	31.86	68.14	-0.349353	-0.101124
Branchinotogluma hessleri	N/A	34.19	65.81	-0.305439	-0.16087	30.19	69.81	-0.583333	-0.0630631	37.14	62.86	-0.136364	-0.128099	36.68	63.32	-0.222222	-0.0804598	37.95	62.05	-0.108108	-0.0909091	34.3	65.7	-0.212276	-0.129506	32.01	67.99	-0.348993	-0.124803	34.9	65.1	-0.30659	-0.185868	31.36	68.64	-0.261261	-0.226337	32.75	67.25	-0.304933	-0.104803	35.31	64.69	-0.327103	-0.0816327	34.26	65.74	-0.351724	-0.0799641
Branchinotogluma sandersi	Cladopolynoe sandersi comb. nov.	34.05	65.95	-0.389121	-0.209503	30.19	69.81	-0.583333	-0.171171	36.65	63.35	-0.158261	-0.185111	34.35	65.65	-0.161017	-0.0465632	38.59	61.41	-0.142857	-0.177453	34.97	65.03	-0.256281	-0.124324	32.55	67.45	-0.346535	-0.111465	30.31	69.69	-0.388158	-0.195994	34.75	65.25	-0.349593	-0.246753	31.86	68.14	-0.435185	-0.121212	33.33	66.67	-0.465347	-0.0594059	32.69	67.31	-0.385996	-0.0880558
Branchinotogluma segonzaci	Branchipolynoe segonzaci comb. nov.	32.19	67.81	-0.336283	-0.168067	24.53	75.47	-0.538462	-0.05	34.7	65.3	-0.13271	-0.14002	33.48	66.52	-0.2	-0.0371991	36.41	63.59	-0.15493	-0.0887097	30.7	69.3	-0.228571	-0.124051	28.3	71.7	-0.295455	-0.0911809	26.87	73.13	-0.377778	-0.131973	28.25	71.75	-0.34	-0.188976	27.39	72.61	-0.313673	-0.120324	28.05	71.95	-0.482353	-0.100917	26.67	73.33	-0.331858	-0.07321
Branchinotogluma sp. nov. 1	Stratigos sp. nov. 1	35.04	64.96	-0.365854	-0.149123	32.7	67.3	-0.538462	-0.140187	38.16	61.84	-0.15807	-0.102669	34.21	65.79	-0.225532	-0.0132743	38.97	61.03	-0.118421	-0.138655	35.15	64.85	-0.22	-0.108401	33.83	66.17	-0.35873	-0.12987	33.3	66.7	-0.389222	-0.142003	34.46	65.54	-0.377049	-0.206897	34.51	65.49	-0.32766	-0.0896861	32.67	67.33	-0.494949	-0.0392157	32.86	67.14	-0.369176	-0.0596491
Branchinotogluma sp. nov. 2	Photinopolynoe sp. nov. 2	39.17	60.83	-0.461818	-0.152225	37.11	62.89	-0.491525	-0.08	39.19	60.81	-0.215815	-0.106157	37.85	62.15	-0.261538	0.00234192	41.67	58.33	-0.175385	-0.116484	36.73	63.27	-0.244019	-0.0722222	36.95	63.05	-0.424419	-0.100511	36.09	63.91	-0.447514	-0.0951638	35.88	64.12	-0.401575	-0.207048	34.21	65.79	-0.407725	-0.0602679	38.28	61.72	-0.517241	-0.112299	37.34	62.66	-0.397476	-0.0657895
Branchinotogluma sp. nov. 3	Photinopolynoe sp. nov. 3	37.18	62.82	-0.471264	-0.170068	37.11	62.89	-0.661017	-0.02	39.32	60.68	-0.207856	-0.104984	36.54	63.46	-0.282869	0.0229358	40.64	59.36	-0.179811	-0.12311	36.29	63.71	-0.25908	-0.10069	36.63	63.37	-0.40176	-0.0779661	35.19	64.81	-0.490085	-0.08	37.29	62.71	-0.393939	-0.243243	37.17	62.83	-0.425101	-0.0467066	38.61	61.39	-0.521368	-0.0860215	37.09	62.91	-0.401899	-0.0503731
Branchinotogluma sp. nov. 4	Cladopolynoe sp. nov. 4	34.33	65.67	-0.352697	-0.258134	34.59	65.41	-0.6	-0.211538	37.89	62.11	-0.170068	-0.180498	35.81	64.19	-0.211382	-0.0884354	39.74	60.26	-0.193548	-0.187234	36.73	63.27	-0.248804	-0.122222	34.48	65.52	-0.333333	-0.160656	33.7	66.3	-0.426036	-0.221053	33.33	66.67	-0.338983	-0.220339	34.43	65.57	-0.296375	-0.204927	35.23	64.77	-0.390476	-0.181347	34.45	65.55	-0.386712	-0.115488
Branchinotogluma sp. nov. 5	Photinopolynoe sp. nov. 5	35.61	64.39	-0.392	-0.172566	35.22	64.78	-0.5	-0.300971	38.15	61.85	-0.198653	-0.111111	37.55	62.45	-0.271318	0.011655	38.72	61.28	-0.13245	-0.104603	36.29	63.71	-0.288136	-0.0951724	33.94	66.06	-0.35443	-0.0764228	33.2	66.8	-0.405405	-0.107463	37.57	62.43	-0.413534	-0.19457	35.54	64.46	-0.442149	-0.116173	32.34	67.66	-0.367347	-0.15122	35.04	64.96	-0.405042	-0.087942
Branchinotogluma sp. nov. 6	Photinopolynoe sp. nov. 6	32.19	67.81	-0.256637	-0.214286	30.25	69.75	-0.591837	-0.00884956	36.25	63.75	-0.119857	-0.139369	34.79	65.21	-0.188285	-0.0580357	37.82	62.18	-0.118644	-0.134021	32.78	67.22	-0.217158	-0.132026	32.33	67.67	-0.23588	-0.120635	29.71	70.29	-0.369128	-0.129078	35.59	64.41	-0.380952	-0.254386	32.6	67.4	-0.306306	-0.0675381	32.35	67.65	-0.272727	-0.0917874	30.86	69.14	-0.343511	-0.0579216
Branchinotogluma trifurcus	Branchipolynoe trifurcus comb. nov.	37.89	62.11	-0.406015	-0.197248	37.74	62.26	-0.566667	-0.232323	38.65	61.35	-0.218121	-0.0993658	37.85	62.15	-0.307692	-0.0117096	40.38	59.62	-0.231746	-0.0967742	36.41	63.59	-0.294686	-0.128631	34.48	65.52	-0.395639	-0.0918033	34.1	65.9	-0.508772	-0.15885	35.03	64.97	-0.370968	-0.182609	31.28	68.72	-0.583333	-0.100271	35.33	64.67	-0.490566	-0.164948	35.45	64.55	-0.468439	-0.0875912
Branchinotogluma tunnicliffeae	Cladopolynoe tunnicliffeae comb. nov.	36.04	63.96	-0.407115	-0.14922	30.82	69.18	-0.591837	-0.163636	36.67	63.33	-0.132867	-0.163968	34.79	65.21	-0.179916	-0.0625	37.95	62.05	-0.155405	-0.107438	35.59	64.41	-0.239506	-0.121419	32.33	67.67	-0.328904	-0.120635	31.7	68.3	-0.264151	-0.226277	34.18	65.82	-0.190083	-0.287554	33.48	66.52	-0.364035	-0.103753	32	68	-0.3125	-0.147059	31.98	68.02	-0.346789	-0.137187
Branchiplicatus cupreus	N/A	38.57	61.43	-0.444444	-0.2	32.7	67.3	-0.615385	-0.0280374	37.01	62.99	-0.122807	-0.148454	37.23	62.77	-0.24031	-0.0896552	39.49	60.51	-0.149351	-0.194915	36.73	63.27	-0.267943	-0.125	36.63	63.37	-0.325513	-0.19661	33.9	66.1	-0.372434	-0.181955	34.46	65.54	-0.360656	-0.267241	35.47	64.53	-0.418947	-0.108796	36.96	63.04	-0.464286	-0.0994764	35.08	64.92	-0.455462	-0.108084
Eulagisca gigantea	N/A	38.03	61.97	-0.41573	-0.250575	35.85	64.15	-0.614035	-0.254902	40.91	59.09	-0.193651	-0.153846	38.26	61.74	-0.265152	-0.0610329	42.69	57.31	-0.171171	-0.181208	38.14	61.86	-0.230415	-0.147727	34.59	65.41	-0.254658	-0.178982	30.32	69.68	-0.370492	-0.178317	32.77	67.23	-0.241379	-0.277311	35.66	64.34	-0.386831	-0.185861	37.04	62.96	-0.309091	-0.0909091	35.02	64.98	-0.387205	-0.125227
Lepidonotopodium cf. riftense	Levensteiniella cf. riftense	37.04	62.96	-0.461538	-0.190045	36.48	63.52	-0.655172	-0.247525	38.96	61.04	-0.176667	-0.138298	38.12	61.88	-0.231939	-0.0117096	40.38	59.62	-0.187302	-0.109677	36.47	63.53	-0.291566	-0.139696	N/A	N/A	N/A	N/A	38.87	61.13	-0.483376	-0.186992	36.16	63.84	-0.453125	-0.221239	37.15	62.85	-0.43083	-0.123832	34.65	65.35	-0.390476	-0.111111	34.79	65.21	-0.410169	-0.113924
Lepidonotopodium fimbriatum	N/A	38.32	61.68	-0.390335	-0.224018	35.85	64.15	-0.649123	-0.156863	40.32	59.68	-0.214171	-0.10555	39.16	60.84	-0.27881	0.0191388	40.38	59.62	-0.2	-0.113978	36.91	63.09	-0.319048	-0.086351	38.49	61.51	-0.371585	-0.0700855	38.62	61.38	-0.490909	-0.25817	39.27	60.73	-0.410072	-0.293023	36.4	63.6	-0.470707	-0.139884	35.97	64.03	-0.394495	-0.154639	36.81	63.19	-0.424	-0.110904
Lepidonotopodium piscesae	Mamiwata piscesae comb. nov.	38.63	61.37	-0.451852	-0.170163	37.11	62.89	-0.559322	-0.16	40.58	59.42	-0.2192	-0.147541	40.9	59.1	-0.266904	0.00492611	43.72	56.28	-0.231672	-0.120729	38.84	61.16	-0.339367	-0.0718391	40.45	59.55	-0.402667	-0.0398551	37.71	62.29	-0.457447	-0.191626	39.27	60.73	-0.496403	-0.2	39.43	60.57	-0.493482	-0.12	41.58	58.42	-0.47619	-0.152542	37.03	62.97	-0.464968	-0.0992509
Lepidonotopodium williamsae	Mamiwata williamsae comb. nov.	39.91	60.09	-0.512545	-0.147619	36.48	63.52	-0.586207	-0.207921	40.52	59.48	-0.227564	-0.137555	38.86	61.14	-0.258427	-0.0190476	42.69	57.31	-0.249249	-0.064877	39.1	60.9	-0.370787	-0.0764791	39.16	60.84	-0.432507	-0.0496454	38.21	61.79	-0.506562	-0.194805	37.85	62.15	-0.492537	-0.227273	38.69	61.31	-0.537002	-0.104192	40.26	59.74	-0.557377	-0.116022	38.74	61.26	-0.48554	-0.108758
Levensteiniella intermedia	Themis intermedia comb. nov.	45.87	54.13	-0.447205	-0.163158	43.4	56.6	-0.565217	-0.111111	46.43	53.57	-0.272727	-0.0909091	42.79	57.21	-0.272109	0.0178117	45.13	54.87	-0.272727	-0.0747664	44.04	55.96	-0.306773	-0.0971787	45.3	54.7	-0.433962	-0.0585938	48.04	51.96	-0.522013	-0.213178	43.22	56.78	-0.503268	-0.20398	44.57	55.43	-0.485997	-0.0966887	43.89	56.11	-0.473684	-0.152941	42.92	57.08	-0.464286	-0.109504
Levensteiniella kincaidi	N/A	38.46	61.54	-0.422222	-0.180556	42.14	57.86	-0.671642	-0.130435	40.65	59.35	-0.217252	-0.142232	40.52	59.48	-0.241135	-0.0241546	43.21	56.79	-0.228487	-0.0925508	39.1	60.9	-0.298876	-0.160173	38.59	61.41	-0.455041	-0.130137	40.66	59.34	-0.462103	-0.262982	35.59	64.41	-0.555556	-0.219298	38.12	61.88	-0.494208	-0.129608	36.3	63.7	-0.418182	-0.0466321	38.74	61.26	-0.461187	-0.0991338
Levensteiniella plicata	Lepidonotopodium plicata comb. nov.	41.31	58.69	-0.468966	-0.131068	37.74	62.26	-0.566667	-0.0707071	42.61	57.39	-0.275495	-0.0305085	41.48	58.52	-0.277193	0.00995025	44.1	55.9	-0.25	-0.0688073	40.88	59.12	-0.369099	0.00296736	41.64	58.36	-0.378788	0.0306306	44.01	55.99	-0.505669	-0.14795	43.5	56.5	-0.506494	-0.25	40.23	59.77	-0.510949	-0.0565111	41.25	58.75	-0.488	-0.123596	41.05	58.95	-0.494978	-0.022977
Macellicephala sp. 1	N/A	35.19	64.81	-0.45749	-0.151648	30.72	69.28	-0.531915	-0.226415	39.07	60.93	-0.191987	-0.102784	37.74	62.26	-0.315175	-0.0660377	38.33	61.67	-0.264214	-0.114345	35.41	64.59	-0.280397	-0.140136	34.73	65.27	-0.358025	-0.136289	35.31	64.69	-0.435897	-0.197512	33.62	66.38	-0.361345	-0.276596	35.58	64.42	-0.426804	-0.116173	31.35	68.65	-0.431579	-0.211538	34.57	65.43	-0.434412	-0.146715
Macellicephala sp. 2	N/A	37.18	62.82	-0.425287	-0.142857	32.68	67.32	-0.6	-0.0873786	41.49	58.51	-0.245283	-0.114827	39.5	60.5	-0.271375	0	40.38	59.62	-0.212698	-0.11828	38.49	61.51	-0.333333	-0.0685714	35.37	64.63	-0.406061	-0.164179	37.8	62.2	-0.433862	-0.167203	35.31	64.69	-0.328	-0.240175	35.98	64.02	-0.439673	-0.121839	36.63	63.37	-0.351351	-0.177083	36.87	63.13	-0.434505	-0.115672
Macellicephala sp. 3	N/A	38.6	61.4	-0.416974	-0.215777	33.33	66.67	-0.529412	-0.27451	39.53	60.47	-0.174917	-0.143474	39.06	60.94	-0.345865	-0.0650602	37.69	62.31	-0.176871	-0.17284	35.76	64.24	-0.302211	-0.192886	36.23	63.77	-0.337278	-0.189916	36.71	63.29	-0.382514	-0.213946	34.23	65.77	-0.350877	-0.333333	35.24	64.76	-0.370833	-0.188209	36.96	63.04	-0.428571	-0.193717	37.22	62.78	-0.443038	-0.20075
Macellicephala sp. 4	N/A	28.21	71.79	-0.333333	-0.174603	32.68	67.32	-0.6	-0.242718	32.55	67.45	-0.118236	-0.098646	32.26	67.74	-0.190909	-0.004329	31.03	68.97	-0.0909091	-0.133829	31.57	68.43	-0.24581	-0.128866	29.9	70.1	-0.240143	-0.0856269	27.28	72.72	-0.323529	-0.106207	27.43	72.57	-0.311828	-0.211382	27.18	72.82	-0.347709	-0.100604	28.38	71.62	-0.418605	-0.115207	28.7	71.3	-0.348454	-0.0954357
Macellicephalinae sp.	N/A	31.48	68.52	-0.276018	-0.193347	32.7	67.3	-0.346154	-0.17757	36.07	63.93	-0.0541516	-0.181263	31.75	68.25	-0.254545	-0.0866808	35.51	64.49	-0.0180505	-0.176938	34.89	65.11	-0.118987	-0.147897	28.72	71.28	-0.119403	-0.166917	26.66	73.34	-0.1341	-0.167131	27.19	72.81	-0.182796	-0.285141	28.36	71.64	-0.21466	-0.0860104	29.67	70.33	-0.213483	-0.21327	29.01	70.99	-0.247967	-0.121262
Macellicephaloides alvini	N/A	32.91	67.09	-0.463203	-0.142251	32.68	67.32	-0.6	-0.262136	35.09	64.91	-0.167286	-0.105528	35.53	64.47	-0.325103	-0.0340136	33.97	66.03	-0.275472	-0.0912621	32.81	67.19	-0.31016	-0.112272	31.62	68.38	-0.369492	-0.115987	32.43	67.57	-0.481481	-0.143704	32.49	67.51	-0.408696	-0.288703	33.11	66.89	-0.450111	-0.135016	32.01	67.99	-0.381443	-0.126214	31.63	68.37	-0.497207	-0.149009
Peinaleopolynoe orphanae	N/A	40.88	59.12	-0.379791	-0.142169	27.78	72.22	-0.511111	-0.196581	40.4	59.6	-0.17817	-0.131665	37.55	62.45	-0.20155	0.020979	41.67	58.33	-0.126154	-0.195604	38.58	61.42	-0.252847	-0.0872675	37.29	62.71	-0.318052	-0.120954	34	66	-0.40176	-0.145015	37.01	62.99	-0.267176	-0.29148	37.15	62.85	-0.363636	-0.147196	34.65	65.35	-0.409524	-0.0606061	36.57	63.43	-0.388084	-0.127205
Themis gen. nov. sp. nov.	N/A	38.18	61.82	-0.41791	-0.138249	34.59	65.41	-0.563636	-0.134615	42.54	57.46	-0.195122	-0.167043	41.05	58.95	-0.248227	0.0222222	42.18	57.82	-0.173252	-0.161863	39.65	60.35	-0.323009	-0.136628	N/A	N/A	N/A	N/A	39.86	60.14	-0.483871	-0.220395	37.85	62.15	-0.507463	-0.227273	37.96	62.04	-0.458414	-0.126627	34.98	65.02	-0.433962	-0.0862944	37.69	62.31	-0.428125	-0.132325
Thermopolynoe branchiata	N/A	44.3	55.7	-0.55627	-0.196931	42.77	57.23	-0.705882	-0.120879	44.22	55.78	-0.306902	-0.0756694	42.79	57.21	-0.353741	0.0636132	45.38	54.62	-0.310734	-0.084507	42.79	57.21	-0.425051	-0.0506912	40.89	59.11	-0.385417	-0.0990991	46	54	-0.621739	-0.2	47.18	52.82	-0.60479	-0.176471	43.38	56.62	-0.559322	-0.116883	41.25	58.75	-0.52	0.0337079	44.1	55.9	-0.566845	-0.128692
[truncated: 12 more columns]
