# Supplementary material for: Phylogenetics of Lepidonotopodini (Macellicephalinae, Polynoidae, Annelida) and Comparative Mitogenomics of Shallow-Water vs. Deep-Sea Scaleworms (Aphroditiformia)
Source: Biology (Basel). 2024 Nov 27;13(12):979. doi: 10.3390/biology13120979 (PMC11726774; doi:10.3390/biology13120979)
Supplement: Supplementary file 1 [file biology-13-00979-s001.zip › TableS5_Oct2024.xlsx]

## Sheet: Sheet1
Amino Acid	Amino Acid	Codon	Bathykurila sp.	Branchinotogluma hessleri	Branchipolynoe cf. marianus	Cladopolynoe sandersi comb. nov.	Branchipolynoe segonzaci comb. nov.	Stratigos sp. nov. 1	Photinopolynoe sp. nov. 2	Photinopolynoe sp. nov. 3	Cladopolynoe sp. nov. 4	Photinopolynoe sp. nov. 5	Photinopolynoe sp. nov. 6	Branchipolynoe trifurcus comb. nov.	Cladopolynoe tunnicliffeae comb. nov.	Branchiplicatus cupreus	Eulagisca gigantea	Levensteiniella cf. riftense	Lepidonotopodium fimbriatum	Mamiwata piscesae comb. nov.	Mamiwata williamsae comb. nov.	Themis intermedia comb. nov.	Levensteiniella kincaidi	Lepidonotopodium plicata comb. nov.	Macellicephala sp. 1	Macellicephala sp. 2	Macellicephala sp. 3	Macellicephala sp. 4	Macellicephalinae sp.	Macellicephaloides alvini	Peinaleopolynoe orphanae	Themis gen. nov. sp. nov.	Thermopolynoe branchiata
Alanine	Ala (A)	GCA	34.5 (1.378)	36.5 (1.459)	24.4 (0.977)	30.5 (1.219)	27.0 (1.079)	32.5 (1.299)	31.8 (1.272)	30.2 (1.207)	25.3 (1.013)	27.6 (1.104)	25.1 (1.004)	26.5 (1.061)	25.9 (1.037)	28.3 (1.133)	23.3 (0.934)	21.5 (0.859)	28.1 (1.125)	27.6 (1.105)	29.2 (1.167)	22.1 (0.884)	27.5 (1.098)	28.1 (1.126)	32.2 (1.288)	23.9 (0.956)	22.8 (0.913)	36.7 (1.467)	31.0 (1.240)	31.9 (1.276)	28.7 (1.147)	24.5 (0.980)	27.9 (1.117)
Alanine	Ala (A)	GCC	29.4 (1.176)	25.7 (1.027)	26.2 (1.050)	24.0 (0.961)	21.4 (0.856)	26.5 (1.060)	35.1 (1.406)	38.8 (1.554)	27.6 (1.102)	34.4 (1.376)	32.5 (1.299)	38.3 (1.531)	29.2 (1.167)	30.5 (1.219)	35.0 (1.401)	29.8 (1.190)	32.1 (1.286)	47.4 (1.895)	32.5 (1.300)	44.6 (1.783)	36.5 (1.459)	41.6 (1.662)	37.1 (1.483)	44.9 (1.795)	40.6 (1.626)	18.9 (0.756)	24.0 (0.960)	27.0 (1.081)	30.7 (1.227)	31.9 (1.275)	49.6 (1.983)
Alanine	Ala (A)	GCG	1.3 (0.050)	2.3 (0.090)	3.6 (0.145)	1.3 (0.052)	0.9 (0.037)	0.9 (0.034)	3.3 (0.134)	1.7 (0.066)	2.7 (0.107)	3.6 (0.145)	3.5 (0.139)	0.5 (0.020)	3.7 (0.148)	1.7 (0.069)	3.5 (0.140)	5.4 (0.215)	3.6 (0.143)	3.5 (0.140)	2.1 (0.083)	4.0 (0.161)	3.7 (0.148)	4.3 (0.173)	4.4 (0.176)	5.4 (0.215)	5.0 (0.201)	6.1 (0.244)	2.0 (0.080)	1.6 (0.065)	6.4 (0.255)	4.4 (0.176)	2.1 (0.083)
Alanine	Ala (A)	GCT	34.9 (1.395)	35.6 (1.423)	45.7 (1.828)	44.2 (1.768)	50.7 (2.028)	40.2 (1.607)	29.7 (1.188)	29.3 (1.174)	44.4 (1.778)	34.4 (1.376)	39.0 (1.558)	34.7 (1.388)	41.2 (1.648)	39.5 (1.579)	38.1 (1.525)	43.4 (1.737)	36.2 (1.446)	21.5 (0.860)	36.3 (1.450)	29.3 (1.173)	32.4 (1.295)	26.0 (1.039)	26.3 (1.054)	25.9 (1.034)	31.5 (1.260)	38.3 (1.533)	43.0 (1.720)	39.5 (1.578)	34.3 (1.371)	39.2 (1.569)	20.4 (0.817)
Cysteine	Cys (C)	TGC	38.7 (0.774)	41.5 (0.829)	38.7 (0.774)	31.0 (0.621)	21.9 (0.438)	28.1 (0.562)	45.5 (0.909)	51.5 (1.030)	36.7 (0.733)	37.8 (0.757)	28.6 (0.571)	39.3 (0.786)	51.7 (1.034)	39.5 (0.789)	35.1 (0.703)	31.0 (0.621)	23.5 (0.471)	51.3 (1.026)	48.7 (0.974)	69.7 (1.394)	51.5 (1.030)	68.6 (1.371)	39.1 (0.783)	57.9 (1.158)	70.4 (1.407)	33.3 (0.667)	30.6 (0.611)	32.0 (0.640)	48.5 (0.970)	53.1 (1.062)	66.7 (1.333)
Cysteine	Cys (C)	TGT	61.3 (1.226)	58.5 (1.171)	61.3 (1.226)	69.0 (1.379)	78.1 (1.562)	71.9 (1.438)	54.5 (1.091)	48.5 (0.970)	63.3 (1.267)	62.2 (1.243)	71.4 (1.429)	60.7 (1.214)	48.3 (0.966)	60.5 (1.211)	64.9 (1.297)	69.0 (1.379)	76.5 (1.529)	48.7 (0.974)	51.3 (1.026)	30.3 (0.606)	48.5 (0.970)	31.4 (0.629)	60.9 (1.217)	42.1 (0.842)	29.6 (0.593)	66.7 (1.333)	69.4 (1.389)	68.0 (1.360)	51.5 (1.030)	46.9 (0.938)	33.3 (0.667)
Aspartic acid	Asp (D)	GAC	29.3 (0.586)	41.9 (0.839)	35.6 (0.712)	34.5 (0.690)	31.1 (0.623)	38.3 (0.767)	48.3 (0.967)	47.6 (0.952)	39.0 (0.780)	35.5 (0.710)	30.0 (0.600)	45.9 (0.918)	39.3 (0.787)	36.9 (0.738)	47.8 (0.955)	52.8 (1.057)	56.9 (1.138)	48.4 (0.968)	60.0 (1.200)	60.0 (1.200)	48.3 (0.966)	69.5 (1.390)	47.4 (0.947)	55.9 (1.119)	51.7 (1.034)	30.2 (0.604)	23.3 (0.467)	29.3 (0.586)	41.7 (0.833)	35.1 (0.702)	70.5 (1.410)
Aspartic acid	Asp (D)	GAT	70.7 (1.414)	58.1 (1.161)	64.4 (1.288)	65.5 (1.310)	68.9 (1.377)	61.7 (1.233)	51.7 (1.033)	52.4 (1.048)	61.0 (1.220)	64.5 (1.290)	70.0 (1.400)	54.1 (1.082)	60.7 (1.213)	63.1 (1.262)	52.2 (1.045)	47.2 (0.943)	43.1 (0.862)	51.6 (1.032)	40.0 (0.800)	40.0 (0.800)	51.7 (1.034)	30.5 (0.610)	52.6 (1.053)	44.1 (0.881)	48.3 (0.966)	69.8 (1.396)	76.7 (1.533)	70.7 (1.414)	58.3 (1.167)	64.9 (1.298)	29.5 (0.590)
Glutamic acid	Glu (E)	GAA	93.5 (1.870)	81.3 (1.627)	94.6 (1.892)	86.8 (1.737)	98.6 (1.973)	87.5 (1.750)	89.6 (1.792)	92.0 (1.840)	88.6 (1.772)	83.3 (1.667)	88.2 (1.763)	94.3 (1.886)	87.2 (1.744)	88.9 (1.778)	86.1 (1.722)	90.5 (1.810)	94.5 (1.890)	87.0 (1.739)	93.0 (1.859)	85.1 (1.703)	95.9 (1.919)	97.3 (1.946)	84.4 (1.688)	84.6 (1.692)	77.6 (1.552)	86.8 (1.735)	68.5 (1.370)	90.5 (1.810)	89.6 (1.792)	88.9 (1.778)	94.4 (1.889)
Glutamic acid	Glu (E)	GAG	6.5 (0.130)	18.7 (0.373)	5.4 (0.108)	13.2 (0.263)	1.4 (0.027)	12.5 (0.250)	10.4 (0.208)	8.0 (0.160)	11.4 (0.228)	16.7 (0.333)	11.8 (0.237)	5.7 (0.114)	12.8 (0.256)	11.1 (0.222)	13.9 (0.278)	9.5 (0.190)	5.5 (0.110)	13.0 (0.261)	7.0 (0.141)	14.9 (0.297)	4.1 (0.081)	2.7 (0.054)	15.6 (0.312)	15.4 (0.308)	22.4 (0.448)	13.2 (0.265)	31.5 (0.630)	9.5 (0.190)	10.4 (0.208)	11.1 (0.222)	5.6 (0.111)
Phenylalanine	Phe (F)	TTC	40.2 (0.804)	30.6 (0.611)	34.4 (0.687)	26.3 (0.526)	30.9 (0.619)	36.8 (0.735)	38.0 (0.761)	36.5 (0.730)	33.0 (0.660)	38.3 (0.766)	26.2 (0.523)	46.6 (0.932)	31.4 (0.627)	40.1 (0.801)	30.7 (0.614)	46.7 (0.933)	48.7 (0.974)	53.7 (1.074)	55.3 (1.107)	61.3 (1.225)	53.1 (1.062)	60.7 (1.214)	32.2 (0.645)	41.8 (0.837)	32.7 (0.653)	26.6 (0.532)	25.9 (0.519)	28.2 (0.563)	38.7 (0.775)	43.0 (0.860)	66.9 (1.338)
Phenylalanine	Phe (F)	TTT	59.8 (1.196)	69.4 (1.389)	65.6 (1.313)	73.7 (1.474)	69.1 (1.381)	63.2 (1.265)	62.0 (1.239)	63.5 (1.270)	67.0 (1.340)	61.7 (1.234)	73.8 (1.477)	53.4 (1.068)	68.6 (1.373)	59.9 (1.199)	69.3 (1.386)	53.3 (1.067)	51.3 (1.026)	46.3 (0.926)	44.7 (0.893)	38.7 (0.775)	46.9 (0.938)	39.3 (0.786)	67.8 (1.355)	58.2 (1.163)	67.3 (1.347)	73.4 (1.468)	74.1 (1.481)	71.8 (1.437)	61.3 (1.225)	57.0 (1.140)	33.1 (0.662)
Glycine	Gly (G)	GGA	59.6 (2.383)	48.4 (1.938)	43.0 (1.720)	50.8 (2.032)	62.5 (2.500)	51.7 (2.070)	44.4 (1.775)	52.9 (2.116)	42.1 (1.684)	56.9 (2.277)	45.4 (1.814)	52.8 (2.112)	46.8 (1.874)	49.3 (1.971)	38.6 (1.545)	53.3 (2.133)	51.0 (2.041)	48.4 (1.936)	50.0 (2.000)	25.3 (1.011)	43.0 (1.720)	53.6 (2.144)	38.0 (1.520)	38.7 (1.549)	37.4 (1.497)	55.6 (2.225)	51.9 (2.074)	48.5 (1.939)	39.2 (1.567)	34.1 (1.363)	45.9 (1.835)
Glycine	Gly (G)	GGC	8.8 (0.352)	15.6 (0.625)	14.0 (0.560)	7.4 (0.296)	4.7 (0.188)	7.5 (0.299)	18.7 (0.749)	18.0 (0.720)	14.2 (0.568)	11.2 (0.447)	15.8 (0.634)	12.9 (0.517)	15.3 (0.611)	11.6 (0.464)	29.2 (1.168)	9.4 (0.378)	17.5 (0.701)	15.4 (0.617)	19.7 (0.787)	30.5 (1.221)	24.4 (0.974)	20.6 (0.825)	22.8 (0.912)	24.9 (0.994)	17.0 (0.678)	5.9 (0.237)	7.9 (0.317)	17.0 (0.679)	14.9 (0.598)	25.7 (1.028)	32.5 (1.299)
Glycine	Gly (G)	GGG	12.4 (0.497)	15.1 (0.604)	17.6 (0.705)	16.4 (0.656)	6.3 (0.250)	22.9 (0.915)	16.6 (0.663)	14.3 (0.571)	23.2 (0.926)	12.2 (0.489)	23.0 (0.918)	15.7 (0.629)	18.4 (0.737)	10.6 (0.425)	17.8 (0.713)	18.9 (0.756)	10.3 (0.412)	15.4 (0.617)	10.1 (0.404)	28.9 (1.158)	13.5 (0.539)	19.1 (0.763)	25.7 (1.029)	22.0 (0.879)	29.8 (1.193)	18.9 (0.757)	14.8 (0.593)	15.2 (0.606)	23.2 (0.928)	22.3 (0.894)	7.2 (0.289)
Glycine	Gly (G)	GGT	19.2 (0.767)	20.8 (0.833)	25.4 (1.016)	25.4 (1.016)	26.6 (1.062)	17.9 (0.716)	20.3 (0.813)	14.8 (0.593)	20.5 (0.821)	19.7 (0.787)	15.8 (0.634)	18.5 (0.742)	19.5 (0.779)	28.5 (1.140)	14.4 (0.574)	18.3 (0.733)	21.1 (0.845)	20.7 (0.830)	20.2 (0.809)	15.3 (0.611)	19.2 (0.767)	6.7 (0.268)	13.5 (0.538)	14.5 (0.578)	15.8 (0.632)	19.5 (0.781)	25.4 (1.016)	19.4 (0.776)	22.7 (0.907)	17.9 (0.715)	14.4 (0.577)
Histidine	His (H)	CAC	27.8 (0.556)	45.6 (0.911)	40.4 (0.809)	52.9 (1.057)	36.3 (0.725)	45.3 (0.907)	47.6 (0.952)	54.8 (1.095)	50.0 (1.000)	47.6 (0.952)	30.6 (0.612)	56.4 (1.128)	47.7 (0.955)	44.8 (0.897)	51.6 (1.033)	42.2 (0.844)	57.0 (1.140)	58.2 (1.165)	63.3 (1.267)	58.1 (1.161)	53.4 (1.068)	72.2 (1.443)	60.7 (1.214)	51.7 (1.034)	39.3 (0.786)	28.6 (0.571)	38.7 (0.773)	46.9 (0.938)	65.2 (1.303)	54.4 (1.089)	71.4 (1.429)
Histidine	His (H)	CAT	72.2 (1.444)	54.4 (1.089)	59.6 (1.191)	47.1 (0.943)	63.7 (1.275)	54.7 (1.093)	52.4 (1.048)	45.2 (0.905)	50.0 (1.000)	52.4 (1.048)	69.4 (1.388)	43.6 (0.872)	52.3 (1.045)	55.2 (1.103)	48.4 (0.967)	57.8 (1.156)	43.0 (0.860)	41.8 (0.835)	36.7 (0.733)	41.9 (0.839)	46.6 (0.932)	27.8 (0.557)	39.3 (0.786)	48.3 (0.966)	60.7 (1.214)	71.4 (1.429)	61.3 (1.227)	53.1 (1.062)	34.8 (0.697)	45.6 (0.911)	28.6 (0.571)
Isoleucine	Ile (I)	ATC	32.0 (0.640)	29.0 (0.580)	31.3 (0.625)	30.1 (0.601)	16.7 (0.333)	35.1 (0.702)	39.1 (0.781)	37.1 (0.743)	35.2 (0.705)	29.2 (0.585)	26.2 (0.523)	36.2 (0.723)	28.6 (0.571)	28.7 (0.574)	28.9 (0.577)	38.9 (0.778)	38.9 (0.778)	45.3 (0.905)	45.1 (0.901)	59.9 (1.197)	44.9 (0.898)	63.2 (1.264)	38.1 (0.763)	42.7 (0.855)	37.7 (0.754)	28.1 (0.562)	16.5 (0.330)	34.4 (0.687)	37.8 (0.755)	40.3 (0.807)	56.6 (1.132)
Isoleucine	Ile (I)	ATT	68.0 (1.360)	71.0 (1.420)	68.8 (1.375)	69.9 (1.399)	83.3 (1.667)	64.9 (1.298)	60.9 (1.219)	62.9 (1.257)	64.8 (1.295)	70.8 (1.415)	73.8 (1.477)	63.8 (1.277)	71.4 (1.429)	71.3 (1.426)	71.1 (1.423)	61.1 (1.222)	61.1 (1.222)	54.7 (1.095)	54.9 (1.099)	40.1 (0.803)	55.1 (1.102)	36.8 (0.736)	61.9 (1.237)	57.3 (1.145)	62.3 (1.246)	71.9 (1.438)	83.5 (1.670)	65.6 (1.313)	62.2 (1.245)	59.7 (1.193)	43.4 (0.868)
Lysine	Lys (K)	AAA	96.1 (1.922)	89.2 (1.783)	94.8 (1.896)	92.4 (1.848)	100.0 (2.000)	96.1 (1.922)	95.9 (1.919)	95.9 (1.918)	89.2 (1.784)	94.0 (1.881)	92.7 (1.854)	88.2 (1.765)	94.7 (1.895)	98.6 (1.973)	97.3 (1.947)	93.0 (1.860)	100.0 (2.000)	95.7 (1.913)	97.1 (1.943)	95.4 (1.908)	93.0 (1.859)	98.5 (1.970)	93.8 (1.875)	89.6 (1.792)	87.0 (1.739)	95.3 (1.907)	86.7 (1.733)	93.5 (1.870)	94.4 (1.889)	91.7 (1.833)	100.0 (2.000)
Lysine	Lys (K)	AAG	3.9 (0.078)	10.8 (0.217)	5.2 (0.104)	7.6 (0.152)	0.0 (0.000)	3.9 (0.078)	4.1 (0.081)	4.1 (0.082)	10.8 (0.216)	6.0 (0.119)	7.3 (0.146)	11.8 (0.235)	5.3 (0.105)	1.4 (0.027)	2.7 (0.053)	7.0 (0.140)	0.0 (0.000)	4.3 (0.087)	2.9 (0.057)	4.6 (0.092)	7.0 (0.141)	1.5 (0.030)	6.3 (0.125)	10.4 (0.208)	13.0 (0.261)	4.7 (0.093)	13.3 (0.267)	6.5 (0.130)	5.6 (0.111)	8.3 (0.167)	0.0 (0.000)
Leucine	Leu (L)	CTA	25.6 (1.534)	21.0 (1.257)	23.4 (1.404)	20.0 (1.198)	22.6 (1.358)	25.4 (1.525)	29.7 (1.784)	27.5 (1.653)	17.7 (1.062)	25.5 (1.527)	24.2 (1.450)	34.5 (2.070)	17.1 (1.025)	24.7 (1.483)	20.7 (1.241)	28.8 (1.730)	26.6 (1.595)	28.3 (1.697)	30.0 (1.801)	27.0 (1.621)	24.4 (1.465)	36.0 (2.157)	17.3 (1.039)	28.6 (1.717)	14.6 (0.878)	15.9 (0.951)	17.0 (1.018)	20.8 (1.247)	24.0 (1.438)	25.4 (1.525)	29.9 (1.791)
Leucine	Leu (L)	CTC	8.3 (0.498)	11.8 (0.705)	9.3 (0.560)	13.3 (0.796)	5.8 (0.347)	10.0 (0.598)	13.7 (0.824)	12.9 (0.771)	12.9 (0.775)	15.6 (0.938)	6.1 (0.365)	14.8 (0.887)	12.6 (0.756)	15.8 (0.947)	11.7 (0.700)	12.4 (0.741)	14.4 (0.861)	18.1 (1.087)	20.2 (1.213)	28.6 (1.716)	18.3 (1.099)	16.0 (0.963)	11.2 (0.674)	12.4 (0.744)	14.9 (0.896)	5.1 (0.304)	5.1 (0.303)	10.6 (0.633)	16.5 (0.988)	17.7 (1.062)	27.7 (1.663)
Leucine	Leu (L)	CTG	4.7 (0.283)	2.7 (0.164)	2.6 (0.157)	1.8 (0.105)	0.5 (0.032)	1.5 (0.090)	3.1 (0.186)	4.0 (0.240)	1.8 (0.105)	3.7 (0.220)	2.3 (0.136)	0.4 (0.021)	3.0 (0.179)	2.6 (0.153)	2.5 (0.148)	3.0 (0.178)	3.3 (0.199)	6.7 (0.403)	2.0 (0.121)	7.2 (0.431)	6.1 (0.366)	7.1 (0.426)	5.8 (0.346)	6.7 (0.401)	5.4 (0.322)	1.7 (0.101)	2.3 (0.137)	2.5 (0.151)	5.8 (0.349)	7.0 (0.423)	3.0 (0.180)
Leucine	Leu (L)	CTT	24.4 (1.466)	24.7 (1.482)	22.7 (1.365)	21.7 (1.304)	20.0 (1.200)	24.8 (1.485)	24.0 (1.441)	27.5 (1.653)	27.0 (1.617)	23.1 (1.388)	17.7 (1.064)	23.2 (1.394)	22.4 (1.343)	24.7 (1.483)	26.4 (1.586)	17.5 (1.048)	25.5 (1.532)	25.2 (1.509)	23.8 (1.428)	19.1 (1.147)	22.1 (1.326)	19.9 (1.194)	21.8 (1.310)	18.8 (1.126)	21.5 (1.290)	13.0 (0.779)	16.6 (0.998)	18.7 (1.124)	22.8 (1.368)	21.6 (1.298)	25.7 (1.543)
Leucine	Leu (L)	TTA	33.7 (2.023)	36.8 (2.208)	40.1 (2.406)	42.3 (2.540)	50.0 (3.000)	37.0 (2.223)	27.5 (1.647)	26.5 (1.593)	38.3 (2.297)	30.6 (1.837)	45.2 (2.713)	26.2 (1.574)	41.6 (2.498)	30.6 (1.837)	35.8 (2.148)	34.8 (2.086)	27.9 (1.677)	19.2 (1.153)	22.7 (1.362)	15.2 (0.914)	27.9 (1.674)	18.4 (1.102)	39.9 (2.396)	28.8 (1.727)	38.4 (2.301)	60.4 (3.622)	50.7 (3.044)	43.9 (2.636)	27.5 (1.647)	24.3 (1.456)	12.7 (0.763)
Leucine	Leu (L)	TTG	3.3 (0.195)	3.1 (0.184)	1.8 (0.108)	1.0 (0.058)	1.1 (0.063)	1.3 (0.080)	2.0 (0.118)	1.5 (0.090)	2.4 (0.144)	1.5 (0.090)	4.5 (0.271)	0.9 (0.053)	3.3 (0.199)	1.6 (0.096)	3.0 (0.177)	3.6 (0.217)	2.3 (0.136)	2.5 (0.150)	1.2 (0.075)	2.9 (0.172)	1.2 (0.070)	2.6 (0.157)	3.9 (0.234)	4.8 (0.286)	5.2 (0.313)	4.0 (0.243)	8.3 (0.499)	3.5 (0.208)	3.5 (0.210)	3.9 (0.236)	1.0 (0.060)
Methionine	Met (M)	ATA	88.1 (1.761)	84.8 (1.697)	88.4 (1.769)	87.8 (1.755)	93.3 (1.866)	91.5 (1.829)	84.0 (1.681)	87.2 (1.743)	85.2 (1.703)	88.1 (1.761)	88.4 (1.768)	87.8 (1.757)	85.0 (1.700)	86.7 (1.733)	84.2 (1.684)	85.0 (1.700)	83.8 (1.676)	84.6 (1.692)	87.3 (1.746)	80.7 (1.614)	79.5 (1.589)	85.9 (1.717)	79.9 (1.598)	83.9 (1.678)	81.0 (1.619)	88.5 (1.769)	79.2 (1.584)	90.8 (1.816)	82.9 (1.658)	75.9 (1.518)	84.1 (1.682)
Methionine	Met (M)	ATG	11.9 (0.239)	15.2 (0.303)	11.6 (0.231)	12.2 (0.245)	6.7 (0.134)	8.5 (0.171)	16.0 (0.319)	12.8 (0.257)	14.8 (0.297)	11.9 (0.239)	11.6 (0.232)	12.2 (0.243)	15.0 (0.300)	13.3 (0.267)	15.8 (0.316)	15.0 (0.300)	16.2 (0.324)	15.4 (0.308)	12.7 (0.254)	19.3 (0.386)	20.5 (0.411)	14.1 (0.283)	20.1 (0.402)	16.1 (0.322)	19.0 (0.381)	11.5 (0.231)	20.8 (0.416)	9.2 (0.184)	17.1 (0.342)	24.1 (0.482)	15.9 (0.318)
Asparagine	Asn (N)	AAC	51.4 (1.028)	39.9 (0.797)	41.1 (0.821)	44.8 (0.897)	25.7 (0.513)	36.0 (0.719)	49.7 (0.993)	47.0 (0.940)	42.0 (0.841)	41.8 (0.837)	36.7 (0.734)	43.0 (0.859)	36.9 (0.738)	45.7 (0.914)	44.5 (0.890)	55.0 (1.101)	54.7 (1.095)	46.5 (0.931)	60.3 (1.205)	65.4 (1.308)	54.3 (1.086)	67.8 (1.356)	55.1 (1.102)	59.1 (1.182)	56.4 (1.128)	32.4 (0.649)	28.6 (0.571)	44.4 (0.889)	49.6 (0.993)	53.7 (1.073)	71.5 (1.431)
Asparagine	Asn (N)	AAT	48.6 (0.972)	60.1 (1.203)	58.9 (1.179)	55.2 (1.103)	74.3 (1.487)	64 (1.281)	50.3 (1.007)	53.0 (1.060)	58.0 (1.159)	58.2 (1.163)	63.3 (1.266)	57.0 (1.141)	63.1 (1.262)	54.3 (1.086)	55.5 (1.110)	45.0 (0.899)	45.3 (0.905)	53.5 (1.069)	39.7 (0.795)	34.6 (0.692)	45.7 (0.914)	32.2 (0.644)	44.9 (0.898)	40.9 (0.818)	43.6 (0.872)	67.6 (1.351)	71.4 (1.429)	55.6 (1.111)	50.4 (1.007)	46.3 (0.927)	28.5 (0.569)
Proline	Pro (P)	CCA	30.2 (1.206)	21.3 (0.851)	27.6 (1.104)	18.8 (0.751)	32.8 (1.312)	32.8 (1.313)	30.5 (1.222)	31.9 (1.275)	16.0 (0.640)	32.5 (1.299)	25.4 (1.015)	28.3 (1.130)	31.4 (1.258)	17.3 (0.694)	19.0 (0.761)	11.2 (0.447)	26.2 (1.049)	29.1 (1.165)	22.6 (0.904)	15.5 (0.621)	16.8 (0.673)	31.9 (1.275)	14.8 (0.591)	28.1 (1.124)	18.8 (0.751)	19.8 (0.791)	34.1 (1.365)	26.4 (1.057)	27.5 (1.098)	24.4 (0.974)	13.6 (0.545)
Proline	Pro (P)	CCC	19.1 (0.764)	24.5 (0.979)	17.2 (0.688)	21.3 (0.853)	14.1 (0.562)	23.7 (0.949)	34.5 (1.379)	35.8 (1.431)	22.5 (0.900)	25.8 (1.031)	16.8 (0.670)	30.4 (1.217)	20.6 (0.825)	32.7 (1.306)	37.5 (1.500)	27.9 (1.117)	25.7 (1.029)	31.6 (1.262)	32.7 (1.308)	46.6 (1.863)	29.3 (1.173)	35.7 (1.430)	39.9 (1.596)	33.5 (1.341)	35.0 (1.401)	20.3 (0.813)	17.6 (0.706)	30.6 (1.223)	25.9 (1.036)	32.1 (1.285)	44.5 (1.782)
Proline	Pro (P)	CCG	2.5 (0.101)	3.2 (0.128)	4.2 (0.167)	0.5 (0.020)	0.5 (0.021)	0.0 (0.000)	3.9 (0.158)	2.0 (0.078)	0.0 (0.000)	3.6 (0.144)	2.0 (0.081)	1.1 (0.043)	6.2 (0.247)	0.5 (0.020)	3.8 (0.152)	1.0 (0.041)	2.9 (0.117)	3.4 (0.136)	1.4 (0.058)	4.1 (0.164)	4.3 (0.173)	2.9 (0.116)	1.0 (0.039)	3.8 (0.151)	1.5 (0.061)	5.5 (0.220)	6.5 (0.259)	2.6 (0.104)	4.7 (0.187)	3.6 (0.145)	0.9 (0.036)
Proline	Pro (P)	CCT	48.2 (1.930)	51.1 (2.043)	51.0 (2.042)	59.4 (2.376)	52.6 (2.104)	43.4 (1.737)	31.0 (1.241)	30.4 (1.216)	61.5 (2.460)	38.1 (1.526)	55.8 (2.234)	40.2 (1.609)	41.8 (1.670)	49.5 (1.980)	39.7 (1.587)	59.9 (2.396)	45.1 (1.806)	35.9 (1.437)	43.3 (1.731)	33.8 (1.352)	49.5 (1.981)	29.5 (1.179)	44.3 (1.773)	34.6 (1.384)	44.7 (1.787)	54.4 (2.176)	41.8 (1.671)	40.4 (1.617)	42.0 (1.679)	39.9 (1.596)	40.9 (1.636)
Glutamine	Gln (Q)	CAA	95.5 (1.910)	86.2 (1.723)	98.5 (1.969)	95.4 (1.908)	100.0 (2.000)	95.6 (1.912)	93.0 (1.859)	93.1 (1.861)	91.2 (1.824)	95.4 (1.908)	95.4 (1.908)	96.7 (1.934)	94.2 (1.884)	95.5 (1.910)	92.5 (1.851)	95.5 (1.909)	95.7 (1.914)	95.5 (1.909)	93.8 (1.877)	96.9 (1.938)	94.4 (1.887)	93.8 (1.877)	90.0 (1.800)	91.1 (1.821)	81.7 (1.633)	90.2 (1.803)	84.5 (1.690)	100.0 (2.000)	94.0 (1.881)	92.4 (1.848)	96.9 (1.938)
Glutamine	Gln (Q)	CAG	4.5 (0.090)	13.8 (0.277)	1.5 (0.031)	4.6 (0.092)	0.0 (0.000)	4.4 (0.088)	7.0 (0.141)	6.9 (0.139)	8.8 (0.176)	4.6 (0.092)	4.6 (0.092)	3.3 (0.066)	5.8 (0.116)	4.5 (0.090)	7.5 (0.149)	4.5 (0.091)	4.3 (0.086)	4.5 (0.091)	6.2 (0.123)	3.1 (0.062)	5.6 (0.113)	6.2 (0.123)	10.0 (0.200)	8.9 (0.179)	18.3 (0.367)	9.8 (0.197)	15.5 (0.310)	0.0 (0.000)	6.0 (0.119)	7.6 (0.152)	3.1 (0.062)
Arginine	Arg (R)	CGA	78.7 (3.148)	58.3 (2.333)	46.8 (1.871)	44.3 (1.770)	62.3 (2.492)	53.2 (2.129)	53.2 (2.129)	57.4 (2.295)	49.2 (1.967)	57.4 (2.295)	56.7 (2.267)	48.3 (1.931)	37.1 (1.484)	47.6 (1.905)	46.8 (1.871)	50.0 (2.000)	48.3 (1.933)	46.7 (1.867)	48.4 (1.935)	34.4 (1.377)	54.2 (2.169)	41.3 (1.651)	56.4 (2.255)	51.9 (2.074)	44.4 (1.778)	59.2 (2.367)	68.4 (2.737)	51.9 (2.074)	38.3 (1.533)	41.8 (1.673)	37.7 (1.508)
Arginine	Arg (R)	CGC	6.6 (0.262)	15.0 (0.600)	27.4 (1.097)	21.3 (0.852)	18.0 (0.721)	12.9 (0.516)	19.4 (0.774)	19.7 (0.787)	26.2 (1.049)	24.6 (0.984)	11.7 (0.467)	19.0 (0.759)	27.4 (1.097)	15.9 (0.635)	22.6 (0.903)	22.0 (0.880)	23.3 (0.933)	20.0 (0.800)	22.6 (0.903)	32.8 (1.311)	20.3 (0.814)	38.1 (1.524)	20.0 (0.800)	31.5 (1.259)	20.4 (0.815)	10.2 (0.408)	12.3 (0.491)	27.8 (1.111)	30.0 (1.200)	23.6 (0.945)	41.0 (1.639)
Arginine	Arg (R)	CGG	4.9 (0.197)	3.3 (0.133)	3.2 (0.129)	1.6 (0.066)	0.0 (0.000)	3.2 (0.129)	8.1 (0.323)	4.9 (0.197)	8.2 (0.328)	3.3 (0.131)	5.0 (0.200)	1.7 (0.069)	8.1 (0.323)	3.2 (0.127)	4.8 (0.194)	10.0 (0.400)	1.7 (0.067)	1.7 (0.067)	0.0 (0.000)	8.2 (0.328)	1.7 (0.068)	6.3 (0.254)	7.3 (0.291)	3.7 (0.148)	5.6 (0.222)	14.3 (0.571)	1.8 (0.070)	1.9 (0.074)	6.7 (0.267)	16.4 (0.655)	1.6 (0.066)
Arginine	Arg (R)	CGT	9.8 (0.393)	23.3 (0.933)	22.6 (0.903)	32.8 (1.311)	19.7 (0.787)	30.6 (1.226)	19.4 (0.774)	18.0 (0.721)	16.4 (0.656)	14.8 (0.590)	26.7 (1.067)	31.0 (1.241)	27.4 (1.097)	33.3 (1.333)	25.8 (1.032)	18.0 (0.720)	26.7 (1.067)	31.7 (1.267)	29.0 (1.161)	24.6 (0.984)	23.7 (0.949)	14.3 (0.571)	16.4 (0.655)	13.0 (0.519)	29.6 (1.185)	16.3 (0.653)	17.5 (0.702)	18.5 (0.741)	25.0 (1.000)	18.2 (0.727)	19.7 (0.787)
Serine	Ser (S)	AGA	16.0 (1.277)	14.4 (1.151)	13.3 (1.062)	14.9 (1.194)	14.6 (1.171)	14.2 (1.133)	15.3 (1.226)	15.0 (1.200)	10.9 (0.875)	16.0 (1.281)	17.0 (1.361)	7.9 (0.629)	13.6 (1.089)	14.8 (1.183)	10.8 (0.862)	12.6 (1.006)	9.5 (0.759)	10.0 (0.802)	9.2 (0.735)	12.0 (0.963)	10.0 (0.802)	10.9 (0.875)	12.0 (0.956)	12.3 (0.982)	10.4 (0.832)	17.5 (1.403)	14.1 (1.130)	13.2 (1.060)	12.7 (1.013)	9.8 (0.787)	8.4 (0.670)
Serine	Ser (S)	AGC	3.2 (0.259)	2.2 (0.179)	3.1 (0.250)	1.8 (0.147)	1.9 (0.152)	1.7 (0.133)	3.1 (0.249)	2.9 (0.232)	2.6 (0.208)	1.0 (0.079)	1.0 (0.082)	2.7 (0.217)	1.6 (0.126)	1.1 (0.086)	4.6 (0.369)	3.1 (0.251)	3.8 (0.308)	3.0 (0.241)	3.1 (0.252)	7.5 (0.599)	5.0 (0.401)	5.7 (0.458)	2.9 (0.233)	4.3 (0.348)	4.3 (0.345)	1.0 (0.084)	3.9 (0.310)	3.1 (0.249)	2.4 (0.194)	3.7 (0.292)	6.8 (0.545)
Serine	Ser (S)	AGG	0.7 (0.060)	3.5 (0.278)	1.3 (0.104)	1.3 (0.105)	0.5 (0.043)	3.6 (0.289)	2.1 (0.166)	1.1 (0.084)	4.2 (0.333)	2.0 (0.158)	2.6 (0.206)	1.9 (0.152)	3.7 (0.293)	2.2 (0.172)	1.8 (0.144)	2.0 (0.160)	2.8 (0.226)	1.3 (0.100)	1.3 (0.105)	3.2 (0.257)	0.0 (0.000)	2.3 (0.188)	2.9 (0.233)	2.0 (0.164)	2.3 (0.183)	1.0 (0.084)	4.7 (0.377)	1.8 (0.145)	1.6 (0.129)	2.2 (0.180)	1.0 (0.084)
Serine	Ser (S)	AGT	3.0 (0.239)	4.7 (0.377)	3.1 (0.250)	2.9 (0.230)	4.1 (0.325)	4.7 (0.378)	3.4 (0.270)	3.4 (0.274)	5.2 (0.417)	3.4 (0.276)	4.6 (0.371)	6.2 (0.499)	2.6 (0.209)	3.0 (0.237)	2.8 (0.226)	3.7 (0.297)	4.6 (0.369)	3.3 (0.261)	5.0 (0.399)	2.4 (0.193)	4.5 (0.361)	2.6 (0.208)	3.8 (0.303)	2.6 (0.205)	3.8 (0.305)	2.4 (0.188)	7.5 (0.598)	3.1 (0.249)	5.4 (0.431)	2.5 (0.202)	3.4 (0.272)
Serine	Ser (S)	TCA	20.7 (1.656)	26.1 (2.084)	18.2 (1.458)	22.8 (1.822)	26.8 (2.146)	23.6 (1.889)	22.1 (1.766)	23.4 (1.874)	17.7 (1.417)	23.4 (1.872)	21.9 (1.753)	23.6 (1.886)	26.7 (2.136)	20.4 (1.634)	22.3 (1.785)	15.7 (1.257)	23.1 (1.846)	19.5 (1.564)	19.7 (1.575)	12.3 (0.984)	17.0 (1.363)	21.1 (1.688)	12.0 (0.956)	18.2 (1.453)	16.0 (1.279)	29.6 (2.366)	25.8 (2.061)	19.5 (1.558)	24.0 (1.919)	22.8 (1.820)	15.4 (1.236)
Serine	Ser (S)	TCC	24.2 (1.935)	18.1 (1.449)	25.0 (2.000)	21.7 (1.738)	13.6 (1.084)	26.4 (2.111)	26.5 (2.119)	28.4 (2.274)	22.1 (1.771)	22.7 (1.813)	20.6 (1.649)	27.6 (2.211)	14.9 (1.194)	27.2 (2.172)	24.4 (1.949)	31.1 (2.491)	29.7 (2.379)	31.6 (2.526)	34.4 (2.751)	41.7 (3.337)	31.3 (2.506)	32.3 (2.583)	30.0 (2.402)	32.7 (2.619)	34.0 (2.721)	16.8 (1.340)	11.4 (0.909)	27.8 (2.223)	24.0 (1.919)	32.0 (2.562)	43.2 (3.455)
Serine	Ser (S)	TCG	1.0 (0.080)	0.7 (0.060)	1.3 (0.104)	0.3 (0.021)	0.5 (0.043)	1.7 (0.133)	1.3 (0.104)	0.8 (0.063)	0.3 (0.021)	0.5 (0.039)	1.8 (0.144)	1.4 (0.108)	2.9 (0.230)	1.1 (0.086)	2.3 (0.185)	1.4 (0.114)	1.5 (0.123)	2.0 (0.160)	1.0 (0.084)	2.4 (0.193)	1.5 (0.120)	1.6 (0.125)	2.3 (0.187)	3.3 (0.266)	2.0 (0.162)	2.9 (0.230)	1.4 (0.111)	1.3 (0.104)	2.4 (0.194)	1.1 (0.090)	0.8 (0.063)
Serine	Ser (S)	TCT	31.2 (2.494)	30.3 (2.422)	34.6 (2.771)	34.3 (2.743)	37.9 (3.035)	24.2 (1.933)	26.2 (2.099)	25.0 (2.000)	37.0 (2.958)	31.0 (2.483)	30.4 (2.433)	28.7 (2.298)	34.0 (2.723)	30.4 (2.430)	31.0 (2.482)	30.3 (2.423)	24.9 (1.990)	29.3 (2.346)	26.2 (2.100)	18.4 (1.476)	30.6 (2.446)	23.4 (1.875)	34.1 (2.729)	24.6 (1.964)	27.2 (2.173)	28.8 (2.304)	31.3 (2.504)	30.1 (2.410)	27.5 (2.199)	25.8 (2.067)	20.9 (1.675)
Threonine	Thr (T)	ACA	25.5 (1.018)	31.7 (1.270)	30.4 (1.217)	28.1 (1.123)	38.4 (1.536)	30.8 (1.231)	30.5 (1.219)	33.9 (1.354)	22.8 (0.913)	26.4 (1.055)	37.4 (1.496)	30.2 (1.209)	34.1 (1.363)	25.8 (1.034)	27.3 (1.091)	31.7 (1.267)	27.4 (1.095)	25.9 (1.037)	23.0 (0.922)	23.5 (0.940)	23.7 (0.949)	27.9 (1.115)	28.2 (1.127)	25.6 (1.025)	28.7 (1.148)	27.4 (1.097)	37.3 (1.493)	28.1 (1.126)	33.7 (1.350)	19.8 (0.793)	25.9 (1.034)
Threonine	Thr (T)	ACC	32.3 (1.291)	22.2 (0.887)	25.4 (1.017)	24.1 (0.964)	18.6 (0.743)	28.1 (1.123)	34.0 (1.359)	34.3 (1.370)	26.8 (1.071)	32.7 (1.307)	27.0 (1.078)	28.9 (1.156)	24.2 (0.969)	32.6 (1.305)	32.5 (1.301)	32.1 (1.284)	38.5 (1.540)	36.6 (1.465)	41.2 (1.646)	50.2 (2.007)	36.0 (1.441)	50.2 (2.007)	39.8 (1.591)	41.2 (1.647)	33.5 (1.339)	23.0 (0.920)	21.7 (0.866)	33.3 (1.333)	29.7 (1.187)	34.9 (1.397)	48.3 (1.932)
Threonine	Thr (T)	ACG	2.7 (0.109)	1.7 (0.070)	0.4 (0.017)	1.2 (0.047)	0.8 (0.034)	2.3 (0.092)	3.1 (0.125)	2.8 (0.110)	1.2 (0.047)	1.2 (0.047)	3.5 (0.139)	0.0 (0.000)	2.2 (0.090)	0.8 (0.034)	1.9 (0.077)	3.3 (0.132)	2.0 (0.079)	2.1 (0.082)	1.2 (0.049)	2.5 (0.100)	2.1 (0.085)	1.5 (0.059)	3.1 (0.124)	5.9 (0.235)	3.5 (0.139)	2.7 (0.106)	1.8 (0.074)	1.1 (0.044)	5.7 (0.228)	3.9 (0.155)	0.8 (0.030)
Threonine	Thr (T)	ACT	39.5 (1.582)	44.3 (1.774)	43.8 (1.750)	46.6 (1.866)	42.2 (1.688)	38.8 (1.554)	32.4 (1.297)	29.1 (1.165)	49.2 (1.969)	39.8 (1.591)	32.2 (1.287)	40.9 (1.636)	39.5 (1.578)	40.7 (1.627)	38.3 (1.531)	32.9 (1.317)	32.1 (1.286)	35.4 (1.416)	34.6 (1.383)	23.8 (0.954)	38.1 (1.525)	20.4 (0.818)	29.0 (1.158)	27.3 (1.092)	34.3 (1.374)	46.9 (1.876)	39.2 (1.567)	37.4 (1.496)	30.9 (1.236)	41.4 (1.655)	25.1 (1.004)
Valine	Val (V)	GTA	56.4 (2.255)	53.4 (2.137)	47.3 (1.892)	46.4 (1.855)	58.6 (2.345)	52.9 (2.118)	52.1 (2.086)	46.4 (1.855)	37.3 (1.491)	54.7 (2.187)	53.5 (2.142)	50.4 (2.016)	37.7 (1.506)	45.7 (1.827)	37.3 (1.494)	53.2 (2.127)	45.1 (1.804)	50.4 (2.015)	47.0 (1.881)	33.8 (1.352)	45.7 (1.826)	57.9 (2.314)	50.0 (2.000)	49.2 (1.969)	33.9 (1.354)	46.4 (1.857)	35.4 (1.415)	62.7 (2.509)	43.9 (1.754)	41.1 (1.643)	58.1 (2.324)
Valine	Val (V)	GTC	9.1 (0.364)	11.2 (0.447)	12.8 (0.514)	13.8 (0.551)	8.3 (0.331)	8.5 (0.340)	14.3 (0.571)	18.1 (0.725)	14.9 (0.596)	18.7 (0.747)	12.3 (0.490)	15.5 (0.620)	12.3 (0.494)	12.3 (0.494)	18.1 (0.723)	13.5 (0.540)	14.4 (0.575)	13.1 (0.526)	17.2 (0.687)	24.1 (0.966)	16.7 (0.667)	21.4 (0.857)	17.5 (0.702)	17.2 (0.688)	20.5 (0.819)	10.7 (0.429)	7.3 (0.293)	10.0 (0.400)	14.6 (0.585)	17.0 (0.679)	26.4 (1.054)
Valine	Val (V)	GTG	5.5 (0.218)	9.3 (0.373)	9.5 (0.378)	6.5 (0.261)	0.7 (0.028)	7.8 (0.314)	7.1 (0.286)	13.0 (0.522)	5.0 (0.199)	4.7 (0.187)	5.8 (0.232)	2.3 (0.093)	8.4 (0.338)	4.3 (0.173)	6.6 (0.265)	6.3 (0.254)	11.1 (0.444)	9.5 (0.380)	7.5 (0.299)	17.2 (0.690)	11.6 (0.464)	3.6 (0.143)	7.9 (0.316)	8.6 (0.344)	7.9 (0.315)	12.5 (0.500)	12.8 (0.512)	4.5 (0.182)	11.1 (0.444)	8.9 (0.357)	2.7 (0.108)
Valine	Val (V)	GTT	29.1 (1.164)	26.1 (1.043)	30.4 (1.216)	33.3 (1.333)	32.4 (1.297)	30.7 (1.229)	26.4 (1.057)	22.5 (0.899)	42.9 (1.714)	22.0 (0.880)	28.4 (1.135)	31.8 (1.271)	41.6 (1.662)	37.7 (1.506)	38.0 (1.518)	27.0 (1.079)	29.4 (1.176)	27.0 (1.080)	28.4 (1.134)	24.8 (0.993)	26.1 (1.043)	17.1 (0.686)	24.6 (0.982)	25.0 (1.000)	37.8 (1.512)	30.4 (1.214)	44.5 (1.780)	22.7 (0.909)	30.4 (1.216)	33.0 (1.321)	12.8 (0.514)
Tryptophan	Trp (W)	TGA	93.3 (1.867)	91.4 (1.829)	90.4 (1.808)	93.3 (1.865)	96.2 (1.925)	85.0 (1.701)	87.4 (1.748)	95.1 (1.903)	80.0 (1.600)	91.3 (1.825)	90.3 (1.806)	94.7 (1.895)	84.6 (1.692)	92.2 (1.843)	88.3 (1.767)	91.8 (1.835)	84.8 (1.697)	91.6 (1.832)	95.2 (1.905)	74.1 (1.481)	94.1 (1.881)	90.1 (1.802)	75.0 (1.500)	84.2 (1.684)	77.6 (1.551)	89.5 (1.789)	83.5 (1.670)	92.6 (1.853)	89.5 (1.790)	79.4 (1.588)	96.0 (1.920)
Tryptophan	Trp (W)	TGG	6.7 (0.133)	8.6 (0.171)	9.6 (0.192)	6.7 (0.135)	3.8 (0.075)	15.0 (0.299)	12.6 (0.252)	4.9 (0.097)	20.0 (0.400)	8.7 (0.175)	9.7 (0.194)	5.3 (0.105)	15.4 (0.308)	7.8 (0.157)	11.7 (0.233)	8.2 (0.165)	15.2 (0.303)	8.4 (0.168)	4.8 (0.095)	25.9 (0.519)	5.9 (0.119)	9.9 (0.198)	25.0 (0.500)	15.8 (0.316)	22.4 (0.449)	10.5 (0.211)	16.5 (0.330)	7.4 (0.147)	10.5 (0.210)	20.6 (0.412)	4.0 (0.080)
Tyrosine	Tyr (Y)	TAC	47.6 (0.952)	33.9 (0.678)	41.9 (0.838)	24.1 (0.483)	16.9 (0.338)	42.5 (0.850)	47.9 (0.957)	44.6 (0.893)	40.7 (0.815)	42.9 (0.857)	30.6 (0.613)	40.6 (0.811)	33.3 (0.667)	29.2 (0.584)	40.0 (0.800)	50.5 (1.011)	49.5 (0.991)	49.6 (0.991)	65.5 (1.310)	63.1 (1.261)	61.9 (1.239)	58.7 (1.174)	43.5 (0.870)	54.3 (1.086)	44.3 (0.887)	35.9 (0.718)	31.3 (0.627)	44.3 (0.885)	45.2 (0.904)	58.2 (1.163)	67.3 (1.345)
Tyrosine	Tyr (Y)	TAT	52.4 (1.048)	66.1 (1.322)	58.1 (1.162)	75.9 (1.517)	83.1 (1.662)	57.5 (1.150)	52.1 (1.043)	55.4 (1.107)	59.3 (1.185)	57.1 (1.143)	69.4 (1.387)	59.4 (1.189)	66.7 (1.333)	70.8 (1.416)	60.0 (1.200)	49.5 (0.989)	50.5 (1.009)	50.4 (1.009)	34.5 (0.690)	36.9 (0.739)	38.1 (0.761)	41.3 (0.826)	56.5 (1.130)	45.7 (0.914)	55.7 (1.113)	64.1 (1.282)	68.7 (1.373)	55.7 (1.115)	54.8 (1.096)	41.8 (0.837)	32.7 (0.655)
Termination	STOP (*)	TAA	84.6 (1.692)	76.9 (1.538)	92.3 (1.846)	76.9 (1.538)	84.6 (1.692)	92.3 (1.846)	84.6 (1.692)	84.6 (1.692)	92.3 (1.846)	92.3 (1.846)	76.9 (1.538)	91.7 (1.834)	92.3 (1.846)	100.0 (2.000)	100.0 (2.000)	83.3 (1.666)	84.6 (1.692)	69.2 (1.384)	61.5 (1.230)	84.6 (1.692)	69.2 (1.384)	92.3 (1.846)	92.3 (1.846)	84.6 (1.692)	84.6 (1.692)	92.3 (1.846)	61.5 (1.230)	84.6 (1.692)	84.6 (1.692)	75.0 (1.500)	92.3 (1.846)
Termination	STOP (*)	TAG	15.4 (0.308)	23.1 (0.462)	7.7 (0.154)	23.1 (0.462)	15.4 (0.308)	7.7 (0.154)	15.4 (0.308)	15.4 (0.308)	7.7 (0.154)	7.7 (0.154)	23.1 (0.462)	8.3 (0.166)	7.7 (0.154)	0.0 (0.000)	0.0 (0.000)	16.7 (0.334)	15.4 (0.308)	30.8 (0.616)	38.5 (0.770)	15.4 (0.308)	30.8 (0.616)	7.7 (0.154)	7.7 (0.154)	15.4 (0.308)	15.4 (0.308)	7.7 (0.154)	38.5 (0.770)	15.4 (0.308)	15.4 (0.308)	25.0 (0.500)	7.7 (0.154)
