# Supplementary material for: Phylogenetics of Lepidonotopodini (Macellicephalinae, Polynoidae, Annelida) and Comparative Mitogenomics of Shallow-Water vs. Deep-Sea Scaleworms (Aphroditiformia)
Source: Biology (Basel). 2024 Nov 27;13(12):979. doi: 10.3390/biology13120979 (PMC11726774; doi:10.3390/biology13120979)
Supplement: Supplementary file 1 [file biology-13-00979-s001.zip › TableS6_Sep2024.xlsx]

## Sheet: Sheet1
	6NT Macellicephalinae Trees	3NT-3AA Macellicephalinae Trees	18NT Aphroditiformia Trees	4NT-14AA Aphroditiformia Trees	18NT-All-Taxa Aphroditiformia Trees	4NT-14AA-All-Taxa Aphroditiformia Trees
Figure	Figure A1	Figure A2	Figure A3	Figure A4	Figure 1	Figure 2
Outgroup	Eulagisca gigantea	Eulagisca gigantea	Eulepethus nanhaiensis	Eulepethus nanhaiensis	Eulepethus nanhaiensis	Eulepethus nanhaiensis
Total Species	71	71	56	56	87	87
18S (ML/BI)	TIM1+I+G, SYM+I+G	TIM1+I+G, SYM+I+G	GTR+I+G, GTR+I+G	GTR+I+G, GTR+I+G	TIM1+I+G, SYM+I+G	TIM1+I+G, SYM+I+G
28S (ML/BI)	GTR+I+G, GTR+I+G	GTR+I+G, GTR+I+G	TIM2+I+G, GTR+I+G	TIM2+I+G, GTR+I+G	GTR+I+G, GTR+I+G	GTR+I+G, GTR+I+G
H3 (ML/BI)	TIM2+I+G, HKY+I+G	LG, cpREV	TIM1+I+G, HKY+I+G	LG, cpREV	TN93+I+G, GTR+I+G	LG, cpREV
ATP6 (ML/BI)	-	-	GTR+I+G, GTR+I+G	MTZOA, mtREV+I+G	GTR+I+G, GTR+I+G	MTZOA, mtREV+I+G
ATP8 (ML/BI)	-	-	TN93+G, HKY+I+G	MTREV, mtREV+G	TN93+G, GTR+I+G	MTREV, mtREV+G
COX1 (ML/BI)	TVM+I+G, GTR+I+G	MTZOA, mtMAM+I+G	GTR+I+G, GTR+I+G	MTZOA, mtMAM+I+G	GTR+I+G, GTR+I+G	MTZOA, mtMAM+I+G
COX2 (ML/BI)	-	-	TVM+I+G, GTR+I+G	MTZOA, mtMAM+I+G	TVM+I+G, GTR+I+G	MTZOA, mtMAM+I+G
COX3 (ML/BI)	-	-	TVM+I+G, GTR+I+G	MTZOA, mtREV+I+G	TVM+I+G, GTR+I+G	MTZOA, mtREV+I+G
CYTB (ML/BI)	TVM+I+G, GTR+I+G	MTZOA, mtMAM+I+G	TVM+I+G, GTR+I+G	MTZOA, mtREV+I+G	TVM+I+G, GTR+I+G	MTZOA, mtREV+I+G
ND1 (ML/BI)	-	-	GTR+I+G, GTR+I+G	MTZOA, mtREV+I+G	GTR+I+G, GTR+I+G	MTZOA, mtREV+I+G
ND2 (ML/BI)	-	-	GTR+I+G, GTR+I+G	MTZOA, mtMAM+I+G	GTR+I+G, GTR+I+G	MTZOA, mtMAM+I+G
ND3 (ML/BI)	-	-	GTR+I+G, GTR+I+G	MTREV, mtREV+I+G	GTR+I+G, GTR+I+G	MTREV, mtREV+I+G
ND4 (ML/BI)	-	-	GTR+I+G, GTR+I+G	MTREV, mtREV+I+G	GTR+I+G, GTR+I+G	MTREV, mtREV+I+G
ND4L (ML/BI)	-	-	GTR+I+G, GTR+I+G	MTREV, mtREV+G	GTR+I+G, GTR+I+G	MTREV, mtREV+G
ND5 (ML/BI)	-	-	GTR+I+G, GTR+I+G	MTZOA, mtREV+I+G	GTR+I+G, GTR+I+G	MTZOA, mtREV+I+G
ND6 (ML/BI)	-	-	GTR+I+G, HKY+I+G	MTREV, mtREV+G	GTR+I+G, HKY+I+G	MTREV, mtREV+I+G
12S (ML/BI)	-	-	TIM2+I+G, GTR+I+G	TIM2+I+G, GTR+I+G	TIM2+I+G, GTR+I+G	TIM2+I+G, GTR+I+G
16S (ML/BI)	TVM+I+G, GTR+I+G	TVM+I+G, GTR+I+G	GTR+I+G, GTR+I+G	GTR+I+G, GTR+I+G	TVM+I+G, GTR+I+G	TVM+I+G, GTR+I+G
