# Supplementary material for: Phylogenetics of Lepidonotopodini (Macellicephalinae, Polynoidae, Annelida) and Comparative Mitogenomics of Shallow-Water vs. Deep-Sea Scaleworms (Aphroditiformia)
Source: Biology (Basel). 2024 Nov 27;13(12):979. doi: 10.3390/biology13120979 (PMC11726774; doi:10.3390/biology13120979)
Supplement: Supplementary file 1 [file biology-13-00979-s001.zip › TableS7_Nov2024.xlsx]

## Sheet: Updated Taxonomy
Macellicephalinae, Lepidonotopodini																	Orange = placement within genus is not certain due to cf. specimens not collected from type locality, but morphology matches description
Genus	Species (* = type species)	New Combination	Segments	Elytra	Elytral Shape/Surface	Modified Parapodia	Branchiae	Prostomium	Ventral Lamellae	Ventral Papillae	Pharynx Papillae	Jaws	Notochaetae	Neurochaetae (supraacicular)	Neurochaetae (subacicular)	Type Locality	Red = placement within genus is not certain due to lack of DNA data, classification suggested based on morphology only
Branchinotogluma Pettibone, 1985
Branchinotogluma	*Branchinotogluma hessleri (female)	N/A	21	10	round to oval, large covering dorsum, delicate, branched veins	N/A	2 groups, seg. 3-21	bilobed	6 pairs, seg. 11-16	N/A	3 dorsal, 2 ventral	2 pairs of jaws, minutely denticled on inner border	varying in length from short to long, some almost as long as neurochaetae, much stouter than neurochaetae, smooth or with 1-2 rows of short spines	slender, with more prominent spines, with tips flattened and finely spinous	shorter and more slender, with borders finely spinous, tips slightly hooked, with finely spinous hood	Pacific Ocean off western Mexico
Branchinotogluma	*Branchinotogluma hessleri (male)	N/A	21	10	round to oval, large covering dorsum, delicate, branched veins	posterior 4 segments (18-21) compressed, with parapodia greatly modified; view Pettibone (1985) for details	2 groups, seg. 3-17 (note: single group on seg. 17)	bilobed	5 pairs, seg. 13-17, short and rounded	1 pair, seg. 12, very long (extend posteriorly to seg. 15)	3 dorsal, 2 ventral	2 pairs of jaws, minutely denticled on inner border	varying in length from short to long, some almost as long as neurochaetae, much stouter than neurochaetae, smooth or with 1-2 rows of short spines	slender, with more prominent spines, with tips flattened and finely spinous	shorter and more slender, with borders finely spinous, tips slightly hooked, with finely spinous hood	Pacific Ocean off western Mexico
Branchipolynoe Pettibone, 1984
Branchipolynoe	*Branchipolynoe symmytilida (female?)	N/A	21	10	small oval, thick, opaque, lack tubercles and papillae	N/A	2 groups, seg. 2-21 (note: single group on seg. 2)	bilobed	N/A	2 pairs, seg. 11-12	5 dorsal, 5 ventral	2 pairs of jaws, light amber-colored, lack denticulated bases	dark amber-colored, stout, smooth and slightly tapered	light amber-colored, stout, wider basally and gradually taper to blunt, slightly hooked tips, essentially smooth except for some indistinct distal serrations	very numerous, a small upper group (~8) are similar to the supra-acicular neurochaetae but about half as stout; numerous remaining neurochaetae are very slender and colorless, with slender notched, hooked tips and minute distal serrations	Galapagos Rift
Branchipolynoe	Branchipolynoe eliseae (female)	N/A	21	10	small oval, smooth, without border papillae	N/A	2 groups, seg. 2-21	nearly unilobed	N/A	2 pairs, seg. 11-12	5 dorsal, 5 ventral	2 pairs of jaws lined with small teeth	stouter and shorter, tip rounded, shaft with inconspicuous rows of spines	neurochaetae all similar in general appearance with a subdistal swelling with 2 rows of small spines on the edge and tapering into a rounded tip; supraacicular neurochaetae with a longer subdistal part and straight	neurochaetae all similar in general appearance with a subdistal swelling with 2 rows of small spines on the edge and tapering into a rounded tip; subacicular neurochaetae slightly hooked	Mound 12, Costa Rica
Branchipolynoe	Branchipolynoe halliseyae (female)	N/A	21	10	small oval, smooth, without border papillae	N/A	2 groups, seg. 2-21	bilobed	N/A	2 pairs, seg. 11-12	5 dorsal, 5 ventral	2 pairs of jaws lined with small teeth	smooth, curved distally and with a rounded tip, shorter and stouter than neurochaetae	long and slender with tapered tip and a subdistal swelling bordered by 2 longitudinal rows of spines	long and slender with tapered tip and a subdistal swelling bordered by 2 longitudinal rows of spines	Mound 12, Costa Rica
Branchipolynoe	Branchipolynoe halliseyae (male)	N/A	21	10	small oval, smooth, without border papillae	seg. 20-21 (slightly reduced)	2 groups, seg. 2-19	bilobed	N/A	1 pair, seg. 12	5 dorsal, 5 ventral	2 pairs of jaws lined with small teeth	smooth, curved distally and with a rounded tip, shorter and stouter than neurochaetae	long and slender with tapered tip and a subdistal swelling bordered by 2 longitudinal rows of spines	long and slender with tapered tip and a subdistal swelling bordered by 2 longitudinal rows of spines	Mound 12, Costa Rica
Branchipolynoe	Branchipolynoe kajsae (female)	N/A	21	10	small, oval/ellipsoidal, smooth, without border papillae	N/A	2 groups, seg. 2-21	bilobed	N/A	2 pairs, seg. 11-12	5 dorsal, 5 ventral	2 pairs of jaws lined with small teeth	shorter and stouter than neurochaetae, nearly smooth with rows of barely raised spines and with a rounded tip	long and slender with tapered tip and a subdistal swelling with longitudinal rows of spines along the edge	long and slender with tapered tip and a subdistal swelling with longitudinal rows of spines along the edge	Mound 12, Costa Rica
Branchipolynoe	Branchipolynoe kajsae (male)	N/A	21	10	small, oval/ellipsoidal, smooth, without border papillae	seg. 20-21 (slightly reduced)	2 groups, seg. 2-19	bilobed	N/A	1 pair, seg. 12	5 dorsal, 5 ventral	2 pairs of jaws lined with small teeth	shorter and stouter than neurochaetae, nearly smooth with rows of barely raised spines and with a rounded tip	long and slender with tapered tip and a subdistal swelling with longitudinal rows of spines along the edge	long and slender with tapered tip and a subdistal swelling with longitudinal rows of spines along the edge	Mound 12, Costa Rica
Branchipolynoe	Branchipolynoe longqiensis (female?)	N/A	21	10	moderately large, oval, opaque, smooth, but leaving middle of body partially covered	N/A	2 groups, seg. 3-21	bilobed	N/A	2 pairs, seg. 11-12	5 dorsal, 5 ventral	2 pairs of dark amber-colored jaws, lacking denticulate base	few (up to 8 per parapodium), usually fewer on the anterior and more on the middle and posterior segments, stout, short, slightly tapered distally, with serrated distal margin	stout, tips with a minute hook, distal part flattened on one side, serrations reaching the tips	upper subacicular neurochaetae few, much stouter than notochaetae and other neurochaetae, with hooked tips, serrations not reaching the tips; lower subacicular neurochaetae numerous, slender, with serrated distal margins, tips hooked with lateral denticles	Hydrothermal vent on Southwest Indian Ocean Ridge
Branchipolynoe	Branchipolynoe meridae (female)	N/A	21	10	small oval/reniform, smooth, without border papillae	N/A	2 groups, seg. 2-21	nearly unilobed	N/A	2 pairs, seg. 11-12	5 dorsal, 5 ventral	2 pairs of jaws lined with small teeth	?	subdistal swelling, with a shorter subdistal region and a terminal curved tooth for the supraacicular	slenderer than supraacicular neurochaetae, subdistal swelling, longer subdistal region and a rounded tip for subacicular	Jaco Scar, Costa Rica
Branchipolynoe	Branchipolynoe pettiboneae (female?)	N/A	21	10	moderately large, oval, opaque, smooth, but leaving middle of body partially covered	N/A	2 groups, seg. 3-21	bilobed	N/A	2 pairs, seg. 11-12	5 dorsal, 5 ventral	2 pairs of smooth jaws	few (up to 5), scarcely projecting, stout, slightly tapered, with serrated distal margin	stouter than notochaetae, tapered, wider subdistally, with serrated distal margin and slightly hooked tips; distal serrated parts of supraacicular neurochaetae longer than subacicular	stouter than notochaetae, tapered, wider subdistally, with serrated distal margin and slightly hooked tips; upper subacicular neurochaetae stouter than supraacicular and lower subacicular neurochaetae	Kaikata Seamount, off Chichijima Island, Western Pacific
Branchipolynoe	Branchipolynoe seepensis (female?)	N/A	21	10	moderately large, oval, opaque, smooth, but leaving middle of body partially covered	N/A	2 groups, seg. 3-21	bilobed	N/A	2 pairs, seg. 11-12	5 dorsal, 5 ventral	2 pairs of jaws, lacking denticulated bases	moderate in number (up to 20 on adults), short to long, stouter than neurochaetae, acicular, smooth or slightly roughened distally, with tips rounded	long, slender, upper neurochaetae slightly stouter than lower ones, minutely serrated, with blunt tips, some with terminal bulb	long, slender, lower neurochaetae more slender and having hooked tips with some longer denticles	Florida Escarpment seeps in the eastern Gulf of Mexico
Branchipolynoe	Branchipolynoe tjiasmantoi (female)	N/A	21	10	small oval, smooth	N/A	2 groups, seg. 3-21	bilobed	N/A	2 pairs, seg. 11-12	5 dorsal, 5 ventral	2 pairs of jaws	smooth, shorter and stouter than neurochaetae	long, slender, with tapered tip	thick with hooked tip	North Fiji Basin, White Lady hydrothermal vent, West Pacific
Branchipolynoe	Branchipolynoe tjiasmantoi (male)	N/A	21	10	small oval, smooth	seg. 20-21?	2 groups, seg. 3-19	bilobed	N/A	1 pair, seg. 12	5 dorsal, 5 ventral	2 pairs of jaws	smooth, shorter and stouter than neurochaetae	long, slender, with tapered tip	thick with hooked tip	North Fiji Basin, White Lady hydrothermal vent, West Pacific
Branchipolynoe	Branchipolynoe onnuriensis (female)	N/A	21	10	oval, smooth, moderately large, without border papillae, leaving middle of body partially covered	N/A	2 groups, seg. 3-21 (gradually decrease in size anteriorly and posteriorly)	bilobed	N/A	2 pairs, seg. 11-12, elongated	5 dorsal, 5 ventral	?	smooth, stouter and shorter than neurochaetae, few (up to 8 per parapodium), slightly tapering, with serrated distal parts, rounded unidentate tips and shafts with indistinctive serrations	tapering, with subdistal swelling and small spines along the edge, serrations starting at the midpoint of the expanded distal part on only one side and extending distally; supraacicular long, stout, with slender tips, bidentate, with hooked distal teeth, serrated distally and flattened on one side	tapering, with subdistal swelling and small spines along the edge, serrations starting at the midpoint of the expanded distal part on only one side and extending distally; subacicular similar to supra but with shorter distal serrated parts	Onnuri Vent Field on the northern Central Ridge of India
Branchipolynoe	Branchipolynoe onnuriensis (male)	N/A	21	10	oval, smooth, moderately large, without border papillae, leaving middle of body partially covered	?	2 groups, seg. 3-21 (gradually decrease in size anteriorly and posteriorly)	bilobed	N/A	1 pair, seg. 12, short (not extending beyond half the length of the subsequent segment)	5 dorsal, 5 ventral	?	smooth, stouter and shorter than neurochaetae, few (up to 8 per parapodium), slightly tapering, with serrated distal parts, rounded unidentate tips and shafts with indistinctive serrations	tapering, with subdistal swelling and small spines along the edge, serrations starting at the midpoint of the expanded distal part on only one side and extending distally; supraacicular long, stout, with slender tips, bidentate, with hooked distal teeth, serrated distally and flattened on one side	tapering, with subdistal swelling and small spines along the edge, serrations starting at the midpoint of the expanded distal part on only one side and extending distally; subacicular similar to supra but with shorter distal serrated parts	Onnuri Vent Field on the northern Central Ridge of India
Branchipolynoe	Branchinotogluma trifurcus (male)	Branchipolynoe trifurcus comb. nov.	21	10	oval, smooth, white or colorless	seg. 18-21 (reduced parapodia)	2 groups, seg. 3-18	bilobed	5 pairs, seg. 13-17, semi-oval & flat	1 pair, seg. 12, as long as 1 segment	4 dorsal, 4 ventral	2 pairs of jaws, denticulations on inner borders	as stout as neurochaetae, with short spines on distal margins, tips bare, blunt	with numerous short spines on distal margins, tips bare, tapered, hooked	with short spines on distal margins, tips bare, tapered, hooked	White Lady, North Fiji Basin
Branchipolynoe	Branchinotogluma trifurcus (female)	Branchipolynoe trifurcus comb. nov.	21	10	oval, smooth, white or colorless	N/A	2 groups, seg. 3-21	bilobed	N/A	1 pair, seg. 11, short & squarish	4 dorsal, 4 ventral	2 pairs of jaws, denticulations on inner borders	as stout as neurochaetae, with short spines on distal margins, tips bare, blunt	with numerous short spines on distal margins, tips bare, tapered, hooked	with short spines on distal margins, tips bare, tapered, hooked	White Lady, North Fiji Basin
Branchipolynoe	Branchinotogluma nanhaiensis (male)	Branchipolynoe nanhaiensis comb. nov.	21	10	round to oval, covering dorsum, delicate, smooth surface without tubercles or papillae, with branched veins	seg. 20-21 (without branchiae); view Wu et al. (2023) for more details on modifications	2 groups, seg. 3-19 (progressively reduced in posterior end)	bilobed	5 pairs, seg. 13-17, thin & semi-ovate	1 pair, seg. 12	2 clusters of small papillae in lateral sides (each with 4-5 papillae), and 2 processes at lateral bases	2 pairs of jaws without teeth	shorter and stouter than neurochaetae, straight with rows of transverse striation	spinous, slightly curved, proximal region spinous with rows of transverse teeth, distal region spinous, knife-like with 2 rows of spines bordering a longitudinal spoon-like furrow, spines short, close-set distally, becoming longer and widely spaced proximally	spinous, slightly curved, proximal region spinous with rows of transverse teeth, distal region spinous, knife-like with 2 rows of spines bordering a longitudinal spoon-like furrow, spines short, close-set distally, becoming longer and widely spaced proximally	Deep-sea cold seeps of the South China Sea
Branchipolynoe	Branchinotogluma nanhaiensis (female)	Branchipolynoe nanhaiensis comb. nov.	20	10	round to oval, covering dorsum, delicate, smooth surface without tubercles or papillae, with branched veins	N/A	2 groups, seg. 3-21? (progressively reduced in posterior end)	bilobed	N/A	2 pairs, seg. 11-12, concave papillae	2 clusters of small papillae in lateral sides (each with 4-5 papillae), and 2 processes at lateral bases	2 pairs of jaws without teeth	shorter and stouter than neurochaetae, straight with rows of transverse striation	spinous, slightly curved, proximal region spinous with rows of transverse teeth, distal region spinous, knife-like with 2 rows of spines bordering a longitudinal spoon-like furrow, spines short, close-set distally, becoming longer and widely spaced proximally	spinous, slightly curved, proximal region spinous with rows of transverse teeth, distal region spinous, knife-like with 2 rows of spines bordering a longitudinal spoon-like furrow, spines short, close-set distally, becoming longer and widely spaced proximally	Deep-sea cold seeps of the South China Sea
Branchipolynoe	Branchinotogluma japonicus (male)	Branchipolynoe japonicus comb. nov.	21	10	oval, delicate, without tubercles or papillae	seg. 18-21	2 groups, seg. 3-16 (note: not conspicuous on seg. 15 & in form of single globular papilla on seg. 16)	bilobed	5 pairs, seg. 13-17, squarish	1 pair, seg. 12, long	5 pairs of lateral tapered papillae; Also 5 dorsal, 5 ventral terminal pharynx papillae	2 pairs of dark jaws without denticles	numerous, stouter than neurochaetae, tapered to blunt tips, with faint spinous margin	slender, very numerous; supraacicular with 2 rows of subdistal prominent spines and inflated tips	slender, very numerous; upper subacicular faintly spinous, with short capillary tips and a few long subdistal spines on spinous margin; lower subacicular smooth, with short capillary tips	Kaikata Seamount, off Chichijima Island, Western Pacific
Branchipolynoe	Branchinotogluma japonicus (female)	Branchipolynoe japonicus comb. nov.	21	10	oval, delicate, without tubercles or papillae	N/A	2 groups, seg. 3-18	bilobed	N/A	N/A	5 pairs of lateral tapered papillae; Also 5 dorsal, 5 ventral terminal pharynx papillae	2 pairs of dark jaws without denticles	numerous, stouter than neurochaetae, tapered to blunt tips, with faint spinous margin	slender, very numerous; supraacicular with 2 rows of subdistal prominent spines and inflated tips	slender, very numerous; upper subacicular faintly spinous, with short capillary tips and a few long subdistal spines on spinous margin; lower subacicular smooth, with short capillary tips	Kaikata Seamount, off Chichijima Island, Western Pacific
Branchipolynoe	Branchinotogluma segonzaci (male)	Branchipolynoe segonzaci comb. nov.	21	10 (note: reduced on seg. 19)	round to oval, smooth	seg. 18-21 (reduced parapodia)	2 groups, seg. 3-19	bilobed	5 pairs, seg. 13-17, semi-oval & flat	1 pair, seg. 12, long	4 dorsal, 4 ventral, lateral lamellar expansions with 4 distal papillae, & numerous small papillae forming proximal band	2 pairs of jaws without denticulations on inner border	numerous, much stouter than neurochaetae, serrated on distal margins, tips bare, tapered	with numerous prominent spines in 2 rows, tips bare, tapered	serrated on distal margins, tips bare, tapered, hooked	Vailili, Lau Basin, West Pacific
Branchipolynoe	Branchinotogluma segonzaci (female)	Branchipolynoe segonzaci comb. nov.	21	10	round to oval, smooth	N/A	2 groups, seg. 3-21	bilobed	N/A	N/A	4 dorsal, 4 ventral, lateral lamellar expansions with 4 distal papillae, & numerous small papillae forming proximal band	2 pairs of jaws without denticulations on inner border	numerous, much stouter than neurochaetae, serrated on distal margins, tips bare, tapered	with numerous prominent spines in 2 rows, tips bare, tapered	serrated on distal margins, tips bare, tapered, hooked	Vailili, Lau Basin, West Pacific
Branchipolynoe	Branchinotogluma cf. segonzaci (male)	Branchipolynoe cf. segonzaci	21	10	round to oval, smooth	seg. 20-21	2 groups, seg. 3-19	bilobed	5 pairs, seg. 13-17, semi-oval & thick	1 pair, seg. 12, short	?	?	much stouter than neurochaetae, smooth, straight with blunt tips	distally spinous with hooked bare tips, spinous regions with 2 rows of minute spines forming a longitudinal furrow	upper subacicular distally spinous with hooked bare tips, spinous regions with 2 rows of minute spines forming a longitudinal furrow; lower subacicular slender, spinous, curved with tapered tips, spinous regions extending to tips, with 2 rows of numerous, slender spines	*samples re-described from Manus Back-Arc Basin, West Pacific
Branchipolynoe	Branchinotogluma cf. segonzaci (female)	Branchipolynoe cf. segonzaci	21	10	round to oval, smooth	N/A	2 groups, seg. 3-21 (note: single group on seg. 21)	bilobed	N/A	N/A	?	?	much stouter than neurochaetae, smooth, straight with blunt tips	distally spinous with hooked bare tips, spinous regions with 2 rows of minute spines forming a longitudinal furrow	upper subacicular distally spinous with hooked bare tips, spinous regions with 2 rows of minute spines forming a longitudinal furrow; lower subacicular slender, spinous, curved with tapered tips, spinous regions extending to tips, with 2 rows of numerous, slender spines	*samples re-described from Manus Back-Arc Basin, West Pacific
Branchipolynoe	Branchinotogluma nikkoensis (male)	Branchipolynoe nikkoensis comb. nov.	21	10	subreniform or oval, without fringing papillae at outer margins, without micro and macrotubercles	N/A	2 groups, seg. 3-16	bilobed	5 pairs, seg. 13-17	1 pair, seg. 12, long & thick	6 dorsal, 6 ventral	2 pairs of jaws with minute denticles	short to long, with distinct rows of spines along one side, tapering to blunt tips, unidentate, stouter than neurochaetae	neurochaetae of one type, numerous, short to long, with borders finely spinous, tips slightly hooked and finely spinous, spines long and widely spaced in subdistal region, without semi-lunar pockets	neurochaetae of one type, numerous, short to long, with borders finely spinous, tips slightly hooked and finely spinous, spines long and widely spaced in subdistal region, without semi-lunar pockets	Nikko Seamount hydrothermal vent, Izu-Ogasawara Arc, Japan
Branchipolynoe	Branchinotogluma nikkoensis (female)	Branchipolynoe nikkoensis comb. nov.	21	10	subreniform or oval, without fringing papillae at outer margins, without micro and macrotubercles	N/A	2 groups, seg. 3-16	bilobed	N/A	N/A	6 dorsal, 6 ventral	2 pairs of jaws with minute denticles	short to long, with distinct rows of spines along one side, tapering to blunt tips, unidentate, stouter than neurochaetae	neurochaetae of one type, numerous, short to long, with borders finely spinous, tips slightly hooked and finely spinous, spines long and widely spaced in subdistal region, without semi-lunar pockets	neurochaetae of one type, numerous, short to long, with borders finely spinous, tips slightly hooked and finely spinous, spines long and widely spaced in subdistal region, without semi-lunar pockets	Nikko Seamount hydrothermal vent, Izu-Ogasawara Arc, Japan
Branchipolynoe	Branchinotogluma marianus (male)	Branchipolynoe marianus comb. nov.	21	10 (note: very small on seg. 17, 19)	round to oval, delicate, without tubercles or papillae	seg. 15-21	2 groups, seg. 3-15 (note: single group on seg. 15)	bilobed	6 pairs, seg. 13-18, short & flat	1 pair, seg. 12, very long	4 dorsal, 4 ventral (note: dorsal with 2 medial ones larger & lateral ones smaller, ventral with 4 small papillae)	2 pairs of curved reddish jaws, without denticles on inner border	numerous, stouter than neurochaetae, short, smooth and longer, smooth or with faint spinous rows, tapered to blunt tips	numerous, long, slender, wider basally, with slightly hooked tips; supraacicular more slender, with longer spinous regions	numerous, long, slender, wider basally, with slightly hooked tips; subacicular decreasing in length ventrally, finely spinous more basally, with longer spines distally, few shorter lower ones with capillary tips	West Central Pacific, Mariana Back-Arc Basin
Cladopolynoe gen. nov.
Cladopolynoe	*Branchinotogluma tunnicliffeae (male)	Cladopolynoe tunnicliffeae comb. nov.	21	10	round to oval, smooth	seg. 18-21 (compressed, with modified parapodia)	2 groups, seg. 3-18	bilobed	2 pairs, seg. 16-17, rounded	4 pairs, seg. 12-15 (note: seg. 12 long & tapered; seg. 13-15 shorter & thicker, with slender distal part)	3 dorsal, 2 ventral	2 pairs of amber-colored jaws, minutely denticled on inner border	stouter than neurochaetae, long, straight, tapered, with 2 rows of spines; shorter notochaetae mostly smooth	neurochaetae long, slender, slightly wider basally, with slightly hooked tips; supra- with widely spaced spines extending to near tips, finely spinous distally	neurochaetae long, slender, slightly wider basally, with slightly hooked tips; sub- are finely spinous	Axial Seamount, Juan de Fuca Ridge (hydrothermal vents of Northeast Pacific)
Cladopolynoe	Branchinotogluma sandersi (male)	Cladopolynoe sandersi comb. nov.	21	10	round to oval, stiff, opaque	seg. 19-21	2 groups, seg. 3-18 (note: single group on seg. 3)	bilobed	3 pairs, seg. 16-18, rounded	4 pairs, seg. 12-15, long	3 dorsal, 2 ventral	2 pairs of jaws, minutely denticled on inner border	few (about 9), short, stout, curved, with 2 rows of spines on distal part	upper ones stouter with scattered long spines and rounded tips	few lower ones slender, capillary, with single basal spine	Galapagos Rift
Cladopolynoe	Branchinotogluma sandersi (female)	Cladopolynoe sandersi comb. nov.	21	10	round to oval, stiff, opaque	N/A	2 groups, seg. 3-21	bilobed	N/A	5 pairs, seg. 11-15, squarish & small	3 dorsal, 2 ventral	2 pairs of jaws, minutely denticled on inner border	few (about 9), short, stout, curved, with 2 rows of spines on distal part	upper ones stouter with scattered long spines and rounded tips	few lower ones slender, capillary, with single basal spine	Galapagos Rift
Cladopolynoe	Branchinotogluma jiaolongae (female)	Cladopolynoe jiaolongae comb. nov.	21	10	subreniform or oval, smooth, iridescent when fresh and pale white in ethanol	N/A	2 groups, seg. 3-21	bilobed	N/A	5 pairs, seg. 11-15, tiny & round	3 dorsal, 2 ventral	2 pairs each with numerous teeth on the inner border	stout, straight, with 2 rows of inconspicuous and minute spines extending from the middle part to pointed tips	slender, straight, with 2 rows of widely-spaced spines beginning subdistally and extending to pointed tips	upper subacicular with 2 rows of prominent spines distributing subdistally and more densely serrated spines at the tips; lower subacicular slender with 2 rows of feather-like spines on distal half parts	Tiancheng vent field, SWIR (Indian Ocean)
Cladopolynoe	Branchinotogluma jiaolongae (male)	Cladopolynoe jiaolongae comb. nov.	21	10	subreniform or oval, smooth, iridescent when fresh and pale white in ethanol	seg. 18-21	2 groups, seg. 3-18	bilobed	2 pairs, seg. 16-17	4 pairs, seg. 12-15, long & tapering w/ slender tips	3 dorsal, 2 ventral	2 pairs each with numerous teeth on the inner border	stout, straight, with 2 rows of inconspicuous and minute spines extending from the middle part to pointed tips	slender, straight, with 2 rows of widely-spaced spines beginning subdistally and extending to pointed tips	upper subacicular with 2 rows of prominent spines distributing subdistally and more densely serrated spines at the tips; lower subacicular slender with 2 rows of feather-like spines on distal half parts	Tiancheng vent field, SWIR (Indian Ocean)
Lepidonotopodium Pettibone, 1983
Lepidonotopodium	*Lepidonotopodium fimbriatum (female?)	N/A	28	11	thick, leathery, imbricated, covering the dorsum, except for the first and last pairs, each elytron has 2 raised smooth macrotubercles on the posterior one-third; elytral surface appears smooth but is covered with numerous round microtubercles giving a dotted appearance, along with some scattered globular micropapillae	N/A	N/A	bilobed	N/A	N/A	7 dorsal, 7 ventral	2 pairs of hooked dorsal and ventral jaws, fused medially, 5-7 teeth on basal parts	notochaetae vary in length, similar in width to neurochaetae, have relatively few widely-spaced spines along one side & blunt rounded tips	slightly more slender than subacicular, 2 rows of numerous spines along one side, with slightly hooked bare tips	slightly shorter than supraacicular, 2 rows of numerous spines along one side, with slightly hooked bare tips	Pacific Ocean off Western Mexico
Lepidonotopodium	*Lepidonotopodium fimbriatum (male?)	N/A	28	11	thick, leathery, imbricated, covering the dorsum, except for the first and last pairs, each elytron has 2 raised smooth macrotubercles on the posterior one-third; elytral surface appears smooth but is covered with numerous round microtubercles giving a dotted appearance, along with some scattered globular micropapillae	N/A	N/A	bilobed	N/A	2 pairs, seg. 11-12, large	7 dorsal, 7 ventral	2 pairs of hooked dorsal and ventral jaws, fused medially, 5-7 teeth on basal parts	notochaetae vary in length, similar in width to neurochaetae, have relatively few widely-spaced spines along one side & blunt rounded tips	slightly more slender than subacicular, 2 rows of numerous spines along one side, with slightly hooked bare tips	slightly shorter than supraacicular, 2 rows of numerous spines along one side, with slightly hooked bare tips	Pacific Ocean off Western Mexico
Lepidonotopodium	Levensteiniella plicata (male)	Lepidonotopodium plicata comb. nov.	28	11	smooth, thick, with a prominent longitudinal fold in their middle, leave uncovered the middle part of the body	N/A	N/A	bilobed	N/A	2 pairs, seg. 11-12, long	?	2 pairs of straight jaws with up to 20 teeth increasing in size from the tip to the base of jaw	stouter than neurochaetae, straight, flattened, tapering to blunt tips and with scales on one side	slender, with 2 longitudinal rows of spines on one side and a bare and straight tip; spines are bigger on the upper neurochaetae	slender, with 2 longitudinal rows of spines on one side and a bare and straight tip; the lower neurochaetae are minutely denticulate	East Pacific Rise
Lepidonotopodium	Levensteiniella plicata (female)	Lepidonotopodium plicata comb. nov.	28	11	smooth, thick, with a prominent longitudinal fold in their middle, leave uncovered the middle part of the body	N/A	N/A	bilobed	N/A	N/A	?	2 pairs of straight jaws with up to 20 teeth increasing in size from the tip to the base of jaw	stouter than neurochaetae, straight, flattened, tapering to blunt tips and with scales on one side	slender, with 2 longitudinal rows of spines on one side and a bare and straight tip; spines are bigger on the upper neurochaetae	slender, with 2 longitudinal rows of spines on one side and a bare and straight tip; the lower neurochaetae are minutely denticulate	East Pacific Rise
Levensteiniella Pettibone, 1985
Levensteiniella	*Levensteiniella kincaidi (female?)	N/A	25	11	round to subreniform, covering dorsum, delicate with veins and scattered micropapillae near the border and on the surface	N/A	N/A	bilobed	N/A	N/A	7 dorsal, 7 ventral	2 pairs of jaws, not denticled	stouter than neurochaetae, slightly curved with spinous rows and short tapered bare blunt tips	golden-colored, slender; longer spinous regions, more prominent spines and tapered, flattened, finely spinous tips	golden-colored, slender; finely spinous with slightly hooked tips	Pacific Ocean off western Mexico
Levensteiniella	*Levensteiniella kincaidi (male?)	N/A	25	11	round to subreniform, covering dorsum, delicate with veins and scattered micropapillae near the border and on the surface	N/A	N/A	bilobed	N/A	2 pairs, seg. 11-12, very long	7 dorsal, 7 ventral	2 pairs of jaws, not denticled	stouter than neurochaetae, slightly curved with spinous rows and short tapered bare blunt tips	golden-colored, slender; longer spinous regions, more prominent spines and tapered, flattened, finely spinous tips	golden-colored, slender; finely spinous with slightly hooked tips	Pacific Ocean off western Mexico
Levensteiniella	Lepidonotopodium okinawae (female)	Levensteiniella okinawae comb. nov.	24	11	oval to subreniform, opaque, imbricate, covering the dorsum, numerous scattered foveolae are located near the posterior and lateral borders of elytra, micropapilla in the foveola	N/A	N/A	bilobed	N/A	N/A	7 dorsal, 7 ventral (note: middle papillae are largest, papillae gradually decrease in size to the lateral)	2 pairs of dorsal and ventral hooked jaws, serrated with numerous teeth	stouter than neurochaetae, with blunt, straight, serrated tips	1 row of spines and curved tips; unclear if supra & sub acicular difference exists	1 row of spines and curved tips; unclear if supra & sub acicular difference exists	Hydrothermal vent, Okinawa Trough, East China Sea
Levensteiniella	Lepidonotopodium okinawae (male)	Levensteiniella okinawae comb. nov.	23	11	oval to subreniform, opaque, imbricate, covering the dorsum, numerous scattered foveolae are located near the posterior and lateral borders of elytra, micropapilla in the foveola	N/A	N/A	bilobed	N/A	3 pairs, seg. 11-13, as long as ~3 segments	7 dorsal, 7 ventral (note: middle papillae are largest, papillae gradually decrease in size to the lateral)	2 pairs of dorsal and ventral hooked jaws, serrated with numerous teeth	stouter than neurochaetae, with blunt, straight, serrated tips	1 row of spines and curved tips; unclear if supra & sub acicular difference exists	1 row of spines and curved tips; unclear if supra & sub acicular difference exists	Hydrothermal vent, Okinawa Trough, East China Sea
Levensteiniella	Lepidonotopodium riftense (female); we have cf. riftense, so the placement within Levensteiniella is not certain	Levensteiniella riftense comb. nov.	23	11	oval to subreniform, imbricated, covering dorsum, opaque, smooth, with branching veins, near posterior and lateral borders of elytra, scattered globular micropapillae with short to longer tapered or cylindrical bases	N/A	N/A	bilobed	N/A	N/A	9 dorsal, 9 ventral or 7 dorsal, 7 ventral (unclear in the description)	2 pairs of dorsal and ventral hooked jaws with numerous teeth (~26)	varying in length, mostly slightly stouter than neurochaetae and have relatively few (7-8), widely-spaced spines along one side and blunt rounded tips, many with potential bacterial strands attached	all neurochaetae similar, but upper neurochaetae are longer, with longer spinous regions; with slightly hooked bare tips and 2 rows of numerous spines along one side	with slightly hooked bare tips and 2 rows of numerous spines along one side	East Central Pacific along the Galapagos Rift
Levensteiniella	Lepidonotopodium riftense (male); we have cf. riftense, so the placement within Levensteiniella is not certain	Levensteiniella riftense comb. nov.	22-25	11	oval to subreniform, imbricated, covering dorsum, opaque, smooth, with branching veins, near posterior and lateral borders of elytra, scattered globular micropapillae with short to longer tapered or cylindrical bases	N/A	N/A	bilobed	N/A	2 pairs, seg. 11-12	9 dorsal, 9 ventral? (see comment)	2 pairs of dorsal and ventral hooked jaws with numerous teeth (~26)	varying in length, mostly slightly stouter than neurochaetae and have relatively few (7-8), widely-spaced spines along one side and blunt rounded tips, many with potential bacterial strands attached	all neurochaetae similar, but upper neurochaetae are longer, with longer spinous regions; with slightly hooked bare tips and 2 rows of numerous spines along one side	with slightly hooked bare tips and 2 rows of numerous spines along one side	East Central Pacific along the Galapagos Rift
Levensteiniella? Based on morphology only, so the placement within Levensteiniella is not certain	Lepidonotopodium minutum (female?)	Levensteiniella minutum comb. nov.	23	11	oval to subreniform, imbricated, covering dorsum, opaque, smooth, with branching veins, posterior half covered with scattered micropapillae, globular with short to longer tapered or cylindrical bases	N/A	N/A	bilobed	N/A	N/A	7 dorsal, 7 ventral (note: unequal-sized papillae; dorsal with 3 medial ones long & tapered, and 2 short lateral pairs; ventral with 3 middle ones and lateral pair short, next to lateral pair long, tapered)	2 pairs of hooked jaws, without teeth or serrations	very numerous, stouter than neurochaetae, with widely spaced spines along one side	numerous, with 2 rows of numerous spines along one side and slightly hooked bare tips; upper neurochaetae longer, with longer spinous regions	numerous, with 2 rows of numerous spines along one side and slightly hooked bare tips	Pacific Ocean, Mariana Back-Arc Basin
Mamiwata gen. nov.
Mamiwata	*Lepidonotopodium piscesae (female?)	Mamiwata piscesae comb. nov.	26 (note: paratypes with 24-28)	11	oval-subreniform, 11th pair subtriangular; elytral surface covered with rounded to conical microtubercles & scattered globular and filiform micropapillae	N/A	N/A	bilobed	N/A	N/A	7 dorsal, 7 ventral (note: dorsal row subequal in size w. middle one slightly larger)	2 pairs of hooked, dark red jaws, serrated on cutting edge with up to ~12 teeth	varying in length from short to long, much stouter than neurochaetae, distal part with 2 rows of spines and blunt tapered tips	very few supraacicular neurochaetae; stouter than lower neurochaetae, with 2 rows of prominent, lateral spines and bare tapered tips	very numerous subacicular neurochaetae; slightly hooked tips and fine spinous rows on cutting edge	Juan de Fuca Ridge
Mamiwata	*Lepidonotopodium piscesae (male?)	Mamiwata piscesae comb. nov.	26 (note: paratypes with 24-28)	11	oval-subreniform, 11th pair subtriangular; elytral surface covered with rounded to conical microtubercles & scattered globular and filiform micropapillae	N/A	N/A	bilobed	N/A	5 pairs, seg. 11-15, elongate	7 dorsal, 7 ventral (note: dorsal row subequal in size w. middle one slightly larger)	2 pairs of hooked, dark red jaws, serrated on cutting edge with up to ~12 teeth	varying in length from short to long, much stouter than neurochaetae, distal part with 2 rows of spines and blunt tapered tips	very few supraacicular neurochaetae; stouter than lower neurochaetae, with 2 rows of prominent, lateral spines and bare tapered tips	very numerous subacicular neurochaetae; slightly hooked tips and fine spinous rows on cutting edge	Juan de Fuca Ridge
Mamiwata	Lepidonotopodium williamsae (male?)	Mamiwata williamsae comb. nov.	25 (note: paratypes with 24-26)	11	oval to subreniform, large covering dorsum, imbricate, thick, stiff, opaque, without raised macrotubercles, surface nearly covered with rounded to conical microtubercles along w. scattered globular micropapillae	N/A	N/A	bilobed	N/A	4 pairs, seg. 12-15, elongate	7 dorsal, 7 ventral	2 pairs of dorsal and ventral jaws, fused medially, 5-7 teeth on basal parts	varying in length from short to longer, much stouter than neurochaetae, with spinous rows on the distal part and blunt tapered bare tips	very few supraacicular neurochaetae; 2 rows of prominent spines and tapered bare tips	very numerous subacicular neurochaetae; slightly hooked bare tips and small areas with finely spinous rows on the cutting edge	East Central Pacific along the Galapagos Rift
Mamiwata	Lepidonotopodium williamsae (female?)	Mamiwata williamsae comb. nov.	25 (note: paratypes with 24-26)	11	oval to subreniform, large covering dorsum, imbricate, thick, stiff, opaque, without raised macrotubercles, surface nearly covered with rounded to conical microtubercles along w. scattered globular micropapillae	N/A	N/A	bilobed	N/A	N/A	7 dorsal, 7 ventral	2 pairs of dorsal and ventral jaws, fused medially, 5-7 teeth on basal parts	varying in length from short to longer, much stouter than neurochaetae, with spinous rows on the distal part and blunt tapered bare tips	very few supraacicular neurochaetae; 2 rows of prominent spines and tapered bare tips	very numerous subacicular neurochaetae; slightly hooked bare tips and small areas with finely spinous rows on the cutting edge	East Central Pacific along the Galapagos Rift
Mamiwata? Based on morphology only, so the placement within Mamiwata is not certain	Lepidonotopodium jouinae (male)	Mamiwata jouinae comb. nov.	24	11	oval to subreniform, opaque, imbricate, appear smooth but under SEM numerous globular or clavate micropapillae visible	N/A	N/A	bilobed	N/A	5 pairs, seg. 11-15, large & elongated	7 dorsal, 7 ventral (note: median papillae are shorter than the other 6 pairs)	2 pairs of dorsal & ventral hooked jaws, minutely serrated with numerous teeth	stouter than neurochaetae; with 2 rows of alternating teeth, appearing as scales, partially pealed off the body on the chaetae; blunt tips	1 row of spines and straight tips	2 rows of numerous spines along one side, with bare slightly hooked tips	Northwest Atlantic, Mid-Atlantic Ridge, Lucky Strike vent field
Mamiwata? Based on morphology only, so the placement within Mamiwata is not certain	Lepidonotopodium jouinae (female)	Mamiwata jouinae comb. nov.	24	11	oval to subreniform, opaque, imbricate, appear smooth but under SEM numerous globular or clavate micropapillae visible	N/A	N/A	bilobed	N/A	N/A	7 dorsal, 7 ventral (note: median papillae are shorter than the other 6 pairs)	2 pairs of dorsal & ventral hooked jaws, minutely serrated with numerous teeth	stouter than neurochaetae; with 2 rows of alternating teeth, appearing as scales, partially pealed off the body on the chaetae; blunt tips	1 row of spines and straight tips	2 rows of numerous spines along one side, with bare slightly hooked tips	Northwest Atlantic, Mid-Atlantic Ridge, Lucky Strike vent field
Photinopolynoe gen. nov.
Photinopolynoe	*Branchinotogluma ovata (female)	Photinopolynoe ovata comb. nov.	20	10	round to oval, delicate, without tubercles or papillae on surface, with numerous tiny globular papillae along posterior and lateral margins	N/A	2 groups, seg. 3-20 (note: single group on seg. 20)	bilobed	N/A	5 pairs, seg. 11-15, rounded	4 dorsal, 4 ventral, & 2 clusters of papillae (each with 4-8 small papillae) at lateral bases	2 pairs of jaws, each with ~32 teeth on inner border	stouter than neurochaetae, straight or slightly curved with blunt bare tips, smoother in upper fascicle, serrated with 2 rows of widely spaced spines in lower fascicles	straight, spinous regions extending to tips, with 2 rows of wide-spaced spines forming a shallow furrow	slightly curved with hooked bare tips, spinous regions basally expanded with 2 rows of spines forming a deep longitudinal furrow	Manus Back-Arc Basin, West Pacific
Photinopolynoe	*Branchinotogluma ovata (male)	Photinopolynoe ovata comb. nov.	20	10 (note: reduced on seg. 19)	round to oval, delicate, without tubercles or papillae on surface, with numerous tiny globular papillae along posterior and lateral margins	seg. 18-20	2 groups, seg. 3-17	bilobed	5 pairs, seg. 13-17, thin & semi-ovate	1 pair, seg. 12	4 dorsal, 4 ventral, & 2 clusters of papillae (each with 4-8 small papillae) at lateral bases	2 pairs of jaws, each with ~32 teeth on inner border	stouter than neurochaetae, straight or slightly curved with blunt bare tips, smoother in upper fascicle, serrated with 2 rows of widely spaced spines in lower fascicles	straight, spinous regions extending to tips, with 2 rows of wide-spaced spines forming a shallow furrow	slightly curved with hooked bare tips, spinous regions basally expanded with 2 rows of spines forming a deep longitudinal furrow	Manus Back-Arc Basin, West Pacific
Photinopolynoe	Branchinotogluma sagamiensis (male)	Photinopolynoe sagamiensis comb. nov.	20	10	subreniform or oval, without fringing papillae at outer margins, without micro and macrotubercles	N/A	2 groups, seg. 3-16	bilobed	6 pairs, seg. 13-18	1 pair, seg. 12, short & thick	4 dorsal, 4 ventral	2 pairs of jaws, minutely denticled on inner border	short to long, with distinct rows of spines along one side, tapering to blunt tips, unidentate, stouter than neurochaetae	neurochaetae of one type, numerous, short to long, with borders finely spinous, tips slightly hooked and finely spinous, spines long and widely spaced in subdistal region, without semi-lunar pockets	neurochaetae of one type, numerous, short to long, with borders finely spinous, tips slightly hooked and finely spinous, spines long and widely spaced in subdistal region, without semi-lunar pockets	Hydrocarbon seep area, off Hatsushima, Sagami Bay, Japan
Photinopolynoe	Branchinotogluma sagamiensis (female)	Photinopolynoe sagamiensis comb. nov.	20	10	subreniform or oval, without fringing papillae at outer margins, without micro and macrotubercles	N/A	2 groups, seg. 3-16	bilobed	N/A?	N/A	4 dorsal, 4 ventral	2 pairs of jaws, minutely denticled on inner border	short to long, with distinct rows of spines along one side, tapering to blunt tips, unidentate, stouter than neurochaetae	neurochaetae of one type, numerous, short to long, with borders finely spinous, tips slightly hooked and finely spinous, spines long and widely spaced in subdistal region, without semi-lunar pockets	neurochaetae of one type, numerous, short to long, with borders finely spinous, tips slightly hooked and finely spinous, spines long and widely spaced in subdistal region, without semi-lunar pockets	Hydrocarbon seep area, off Hatsushima, Sagami Bay, Japan
Photinopolynoe	Branchinotogluma elytropapillata (male)	Photinopolynoe elytropapillata comb. nov.	20	10	subreniform or oval, numerous small papillae along non-overlapping margin, numerous globular papillae on non-overlapped area of elytral surface	seg. 18-20	2 groups, seg. 3-16	bilobed	5 pairs, seg. 13-17, C-shaped & overlapping	1 pair, seg. 12, as long as 1 segment	4 dorsal, 4 ventral (note: 2 in middle larger than 2 lateral ones)	2 pairs of jaws, each with ~20 teeth	thicker than neurochaetae, straight, with pairs of short lateral spines	2 kinds of neurochaetae, one with pairs of lateral spines and straight tip, another with longer spines and curved tip	2 kinds of neurochaetae, one with pairs of lateral spines and straight tip, another with longer spines and curved tip	Okinawa Trough
Photinopolynoe	Branchinotogluma elytropapillata (female)	Photinopolynoe elytropapillata comb. nov.	20	10	subreniform or oval, numerous small papillae along non-overlapping margin, numerous globular papillae on non-overlapped area of elytral surface	N/A	2 groups, seg. 3-18	bilobed	N/A	5 pairs, seg. 11-15, very short	4 dorsal, 4 ventral (note: 2 in middle larger than 2 lateral ones)	2 pairs of jaws, each with ~20 teeth	thicker than neurochaetae, straight, with pairs of short lateral spines	2 kinds of neurochaetae, one with pairs of lateral spines and straight tip, another with longer spines and curved tip	2 kinds of neurochaetae, one with pairs of lateral spines and straight tip, another with longer spines and curved tip	Okinawa Trough
Photinopolynoe	Branchinotogluma robusta (male)	Photinopolynoe robusta comb. nov.	21	10	round to oval, covering dorsum, smooth	seg. 20-21 (without branchiae); view Wu et al. (2023) for more details on modifications	2 groups, seg. 3-19 (reduced on posterior segments)	bilobed	2 pairs, seg. 16-17, short & rounded	4 pairs, seg. 12-15	A pair of processes at lateral bases, with 9 distal conical papillae (5 dorsal & 4 ventral)	2 pairs of jaws, each with ~30 teeth	stouter than neurochaetae, straight or slightly curved with blunt bare tips, smooth in upper and middle fascicle, and serrated with 2 rows of widely spaced spines in lower positions	straight, tips hooked, spinous region extending to tips, with 2 rows of spines along a longitudinal furrow, spines short & close-set on distal part, becoming longer and widely spaced proximally	straight, tips hooked, spinous region extending to tips, with 2 rows of spines along a longitudinal furrow, spines short & close-set on distal part, becoming longer and widely spaced proximally	Deep-sea cold seeps of the South China Sea
Photinopolynoe	Branchinotogluma robusta (female)	Photinopolynoe robusta comb. nov.	21	10	round to oval, covering dorsum, smooth	N/A	2 groups, seg. 3-21 (reduced on posterior segments)	bilobed	N/A	7 pairs, seg. 11-17, short	A pair of processes at lateral bases, with 9 distal conical papillae (5 dorsal & 4 ventral)	2 pairs of jaws, each with ~30 teeth	stouter than neurochaetae, straight or slightly curved with blunt bare tips, smooth in upper and middle fascicle, and serrated with 2 rows of widely spaced spines in lower positions	straight, tips hooked, spinous region extending to tips, with 2 rows of spines along a longitudinal furrow, spines short & close-set on distal part, becoming longer and widely spaced proximally	straight, tips hooked, spinous region extending to tips, with 2 rows of spines along a longitudinal furrow, spines short & close-set on distal part, becoming longer and widely spaced proximally	Deep-sea cold seeps of the South China Sea
Photinopolynoe	Branchinotogluma pettiboneae (female)	Photinopolynoe pettiboneae comb. nov.	21	10	round to oval, without tubercles or papillae on surface	N/A	2 groups, seg. 3-21 (note: only small papilla on posterior segments)	bilobed	N/A	7 pairs, seg. 11-17, short	5 dorsal, 4 ventral, & 1 pair of rounded processes at lateral bases	2 pairs each with ~30 teeth on inner border	stouter than neurochaetae, straight or slightly curved with blunt bare tips, smooth in upper fascicle and serrated with 2 rows of widely spaced spines in middle and lower positions	straight, distally spinous, spinous region extending to tips, with 2 rows of spines forming a spoon-like furrow; spines short and close-set on distal part, becoming longer and widely spaced proximally	straight, distally spinous, spinous region extending to tips, with 2 rows of spines forming a spoon-like furrow; spines short and close-set on distal part, becoming longer and widely spaced proximally	Hydrothermal vents in the Manus Back-Arc Basin of the Western Pacific
Photinopolynoe	Branchinotogluma pettiboneae (male)	Photinopolynoe pettiboneae comb. nov.	21	10	round to oval, without tubercles or papillae on surface	seg. 20-21	2 groups, seg. 3-19	bilobed	2 pairs, seg. 16-17, short & rounded	4 pairs, seg. 12-15, long	5 dorsal, 4 ventral, & 1 pair of rounded processes at lateral bases	2 pairs each with ~30 teeth on inner border	stouter than neurochaetae, straight or slightly curved with blunt bare tips, smooth in upper fascicle and serrated with 2 rows of widely spaced spines in middle and lower positions	straight, distally spinous, spinous region extending to tips, with 2 rows of spines forming a spoon-like furrow; spines short and close-set on distal part, becoming longer and widely spaced proximally	straight, distally spinous, spinous region extending to tips, with 2 rows of spines forming a spoon-like furrow; spines short and close-set on distal part, becoming longer and widely spaced proximally	Hydrothermal vents in the Manus Back-Arc Basin of the Western Pacific
Photinopolynoe	Branchinotogluma kaireiensis (female)	Photinopolynoe kaireiensis comb. nov.	21	10	large, imbricated, rounded, or subreniform, iridescent when fresh & pale white in ethanol	N/A	2 groups, seg. 3-21; last 2 segments may only have 1 pouch of branchiae	bilobed	N/A	7 pairs, seg. 11-17, short	3 dorsal, 2 ventral; also a pair of rounded papillae at the lateral sides of pharynx	2 pairs of jaws, each with ~30 teeth on inner border	stout, straight, in radiating bundles with 2 rows of minute spines in distal two-thirds part	straight with hooked tips and 2 rows of prominent spines	long, more numerous than supraacicular, with 2 rows of feather-like serrations	Kairei vent field, CIR (Indian Ocean)
Photinopolynoe	Branchinotogluma kaireiensis (male)	Photinopolynoe kaireiensis comb. nov.	21	10	large, imbricated, rounded, or subreniform, iridescent when fresh & pale white in ethanol	seg. 19-21	2 groups, seg. 3-16	bilobed	2 pairs, seg. 16-17	4 pairs, seg. 12-15, well-developed w/ tapered ends	3 dorsal, 2 ventral; also a pair of rounded papillae at the lateral sides of pharynx	2 pairs of jaws, each with ~30 teeth on inner border	stout, straight, in radiating bundles with 2 rows of minute spines in distal two-thirds part	straight with hooked tips and 2 rows of prominent spines	long, more numerous than supraacicular, with 2 rows of feather-like serrations	Kairei vent field, CIR (Indian Ocean)
Photinopolynoe? Based on morphology only, so the placement within Photinopolynoe is not certain	Branchinotogluma burkensis (female?)	Photinopolynoe burkensis comb. nov.	21	10	round to oval, delicate, without tubercles or papillae	N/A	2 groups, seg. 3-21	bilobed	N/A	7 pairs, seg. 11-17, small & squarish	3 dorsal, 2 ventral	2 pairs of prominent dark reddish amber-colored jaws, minutely denticled on inner border (~50 teeth)	stouter than neurochaetae, straight, tapered, acicular, shorter ones smooth, longer ones with some spines near distal tips	slender, slightly hooked tips, with 2 rows of widely spaced prominent spines and finely spinous hood on slightly hooked tip	slender, slightly hooked tips, finely spinous along border, with slightly hooked tip	Burke Field, Mariana Back-Arc Basin
Stratigos gen. nov.
Stratigos	*Branchinotogluma bipapillata (female)	Stratigos bipapillata comb. nov.	21	10	subreniform or oval, thick, smooth	N/A	2 groups, seg. 3-19 (note: single group on seg. 19)	bilobed	N/A	5 pairs, seg. 11-15, rounded	5 dorsal, 5 ventral (3 medial pairs with small distal cirri); 6 pairs of lateral tapered papillae located at the base of the pharynx	2 pairs of curved amber-colored jaws, minutely denticled on inner borders	straight or slightly coiled subdistally, short to long, forming radiating bundles, smooth, much stouter than neurochaetae, acicular, tapering to pointed tips	straight, with pointed tips (sometimes very slightly hooked), 2 rows of widely-spaced spines beginning subdistally and extending to near tips, finely spinous distally	upper subacicular long, decreasing in length ventrally, slightly wider and more numerous than supraacicular neurochaetae, 2 rows of prominent spines emerging subdistally and extending to near end, spinous region shorter than that on supraacicular neurochaetae, tips bare and hooked; lower subacicular neurochaetae short, delicate, tips flattened, with 2 rows of feather-like serration	Southwest Indian Ocean Ridge
Stratigos	*Branchinotogluma bipapillata (male)	Stratigos bipapillata comb. nov.	21	10 (note: much smaller on seg. 19)	subreniform or oval, thick, smooth	seg. 18-21	2 groups, seg. 3-18 (note: single group on seg. 18)	bilobed	4 pairs, seg. 14-17, rounded	2 pairs, seg. 12-13, long	5 dorsal, 5 ventral (3 medial pairs with small distal cirri); 6 pairs of lateral tapered papillae located at the base of the pharynx	2 pairs of curved amber-colored jaws, minutely denticled on inner borders	straight or slightly coiled subdistally, short to long, forming radiating bundles, smooth, much stouter than neurochaetae, acicular, tapering to pointed tips	straight, with pointed tips (sometimes very slightly hooked), 2 rows of widely-spaced spines beginning subdistally and extending to near tips, finely spinous distally	upper subacicular long, decreasing in length ventrally, slightly wider and more numerous than supraacicular neurochaetae, 2 rows of prominent spines emerging subdistally and extending to near end, spinous region shorter than that on supraacicular neurochaetae, tips bare and hooked; lower subacicular neurochaetae short, delicate, tips flattened, with 2 rows of feather-like serration	Southwest Indian Ocean Ridge
Themis gen. nov.
Themis	*Levensteiniella intermedia (male?)	*Themis intermedia comb. nov.	?	11	oval to subreniform, thick, stiff, opaque, with thick oval raised areas or projections on posterior border and some scattered oval micropapillae on surface	N/A	N/A	bilobed	N/A	1 pair, seg. 11, long	?	?	much stouter than neurochaetae, of several lengths, stout, tapering to bare, blunt tips, with smooth or with widely spaced spines along one side	supraacicular with longer spinous regions, with 2 rows of widely spaced spines along borders, with shorter close-set spines on tapered tips	subacicular with slightly hooked bare tips and close-set minute spines along one border	East Pacific Ocean off northern California, Gorda Ridge
Themis	Levensteiniella manusensis (male?)	Themis manusensis comb. nov.	28 (paratypes 24-27)	11	round to subreniform, covering dorsum, thick and stiff, with thickened bulbous projections along posterior border, micro & macropapillae on surface	N/A	N/A	bilobed	N/A	2 pairs, seg. 11-12, long	7 dorsal, 7 ventral	2 pairs without distinct teeth	much stouter than neurochaetae, short to longer, straight or slightly curved with bare blunt tips, smooth or serrated with widely spaced spines along curved side	slender, distal spinous region with 2 rows of long, widely spaced spines along borders, and proximal spinous region with 2 rows of transverse teeth	stouter than supraacicular, distal spinous region knife-like with minute, close-set spines along curved side, and slightly hooked bare tips, proximal spinous region with a row of transverse teeth	Hydrothermal vents in the Manus Back-Arc Basin of the Western Pacific
Themis	Levensteiniella manusensis (female?)	Themis manusensis comb. nov.	28 (paratypes 24-27)	11	round to subreniform, covering dorsum, thick and stiff, with thickened bulbous projections along posterior border, micro & macropapillae on surface	N/A	N/A	bilobed	N/A	N/A	7 dorsal, 7 ventral	2 pairs without distinct teeth	much stouter than neurochaetae, short to longer, straight or slightly curved with bare blunt tips, smooth or serrated with widely spaced spines along curved side	slender, distal spinous region with 2 rows of long, widely spaced spines along borders, and proximal spinous region with 2 rows of transverse teeth	stouter than supraacicular, distal spinous region knife-like with minute, close-set spines along curved side, and slightly hooked bare tips, proximal spinous region with a row of transverse teeth	Hydrothermal vents in the Manus Back-Arc Basin of the Western Pacific
Themis	Levensteiniella undomarginata (male)	Themis undomarginata comb. nov.	23	11	oval to subreniform, opaque, thicker and wave-shaped posterior edge, irregularly-spaced macrotubercles present on border of non-overlapping area; at higher mag, globular micropapillae and rod-shaped microtubercles present on elytral surface	N/A	N/A	bilobed	N/A	2 pairs, seg. 11-12, as long as ~3 segments	7 dorsal, 7 ventral (note: middle papillae are smaller)	2 pairs of hooked jaws without teeth	2 kinds of notochaetae [one short & thick, bent with blunt end, with pocket-like serration along one edge; another long & thin, with 2 long rows of paired spines near tip	straight tip and paired spines along sides	slightly hooked tip and minute serration on one side	Okinawa Trough
Themis	Levensteiniella undomarginata (female)	Themis undomarginata comb. nov.	24	11	oval to subreniform, opaque, thicker and wave-shaped posterior edge, irregularly-spaced macrotubercles present on border of non-overlapping area; at higher mag, globular micropapillae and rod-shaped microtubercles present on elytral surface	N/A	N/A	bilobed	N/A	N/A	7 dorsal, 7 ventral (note: middle papillae are smaller)	2 pairs of hooked jaws without teeth	2 kinds of notochaetae [one short & thick, bent with blunt end, with pocket-like serration along one edge; another long & thin, with 2 long rows of paired spines near tip	straight tip and paired spines along sides	slightly hooked tip and minute serration on one side	Okinawa Trough
Themis	Levensteiniella pettiboneae (female)	Themis pettiboneae comb. nov.	25	11	subreniform, iridescent when fresh and pale white in ethanol, micropapillae on posterior and lateral border (only seen under SEM)	N/A	N/A	bilobed	N/A	10 pairs, seg. 11-20, rounded & inconspicuous (very hard to see; not considering as "papillae" in this study)	7 dorsal, 7 ventral; also 1 pair of rounded papillae on lateral sides	2 pairs of curved jaws without teeth	stout, tapering to pointed tips with serrations in distal part	neurochaetae with 2 rows of widely-spaced acicular spines to hooked tips on both sides; unclear if supra & sub acicular difference exists	neurochaetae with 2 rows of widely-spaced acicular spines to hooked tips on both sides; unclear if supra & sub acicular difference exists	Tiancheng vent field, SWIR (Indian Ocean)
Themis	Levensteiniella pettiboneae (male)	Themis pettiboneae comb. nov.	25	11	subreniform, iridescent when fresh and pale white in ethanol, micropapillae on posterior and lateral border (only seen under SEM)	N/A	N/A	bilobed	N/A	2 pairs, seg. 11-12, long	7 dorsal, 7 ventral; also 1 pair of rounded papillae on lateral sides	2 pairs of curved jaws without teeth	stout, tapering to pointed tips with serrations in distal part	neurochaetae with 2 rows of widely-spaced acicular spines to hooked tips on both sides; unclear if supra & sub acicular difference exists	neurochaetae with 2 rows of widely-spaced acicular spines to hooked tips on both sides; unclear if supra & sub acicular difference exists	Tiancheng vent field, SWIR (Indian Ocean)
Themis	Levensteiniella longqiensis (male?)	Themis longqiensis comb. nov.	Unknown; holotype and paratype not complete	Unknown; holotype and paratype not complete	Unknown	N/A/unknown	N/A	bilobed	N/A	2 pairs, seg. 11-12, short & cylindrical	?	?	stout, with 1 row of pocket-like spines distributed in distal part and separated into 2 groups of prominent, sharp spines close to the tips	neurochaetae with 2 rows of pointed spines tapering toward tips; unclear if supra & sub acicular difference exists	neurochaetae with 2 rows of pointed spines tapering toward tips; unclear if supra & sub acicular difference exists	Longqi vent field, SWIR (Indian Ocean)
Themis	Levensteiniella longqiensis (female)	Themis longqiensis comb. nov.	Unknown; holotype and paratype not complete	Unknown; holotype and paratype not complete	Unknown	N/A/unknown	N/A	bilobed	N/A	N/A	?	?	stout, with 1 row of pocket-like spines distributed in distal part and separated into 2 groups of prominent, sharp spines close to the tips	neurochaetae with 2 rows of pointed spines tapering toward tips; unclear if supra & sub acicular difference exists	neurochaetae with 2 rows of pointed spines tapering toward tips; unclear if supra & sub acicular difference exists	Longqi vent field, SWIR (Indian Ocean)
Themis	Levensteiniella iris (male); we have cf. iris, so the placement within Themis is not certain	Themis iris comb. nov.	24 (paratypes, max 25)	11	oval, smooth, translucent, with posterior, raised, irregularly-spaced macrotubercles; elytral surface smooth or slightly covered with small scattered bumps	N/A	N/A	bilobed	N/A	1 pair, seg. 11	7 dorsal, 7 ventral	2 pairs of hooked jaws without teeth	stouter than neurochaetae, short, curved on one side, with rows of scales on curved side, taper to blunt tips	neurochaetae with 2 lateral rows of spines on one side, unidentate, slightly hooked at tip; unclear if supra & sub acicular difference exists	neurochaetae with 2 lateral rows of spines on one side, unidentate, slightly hooked at tip; unclear if supra & sub acicular difference exists	Mid-Atlantic Ridge, Rainbow vent field
Themis	Levensteiniella iris (female); we have cf. iris, so the placement within Themis is not certain	Themis iris comb. nov.	24 (paratypes max 25)	11	oval, smooth, translucent, with posterior, raised, irregularly-spaced macrotubercles; elytral surface smooth or slightly covered with small scattered bumps	N/A	N/A	bilobed	N/A	N/A	7 dorsal, 7 ventral	2 pairs of hooked jaws without teeth	stouter than neurochaetae, short, curved on one side, with rows of scales on curved side, taper to blunt tips	neurochaetae with 2 lateral rows of spines on one side, unidentate, slightly hooked at tip; unclear if supra & sub acicular difference exists	neurochaetae with 2 lateral rows of spines on one side, unidentate, slightly hooked at tip; unclear if supra & sub acicular difference exists	Mid-Atlantic Ridge, Rainbow vent field
Themis? Based on morphology only, so the placement within Themis is not certain	Levensteiniella raisae (male?)	Themis raisae comb. nov.	27	11	oval to subreniform, most of surface covered with unusual type of macro and micro tubercle papillae, with chitinous bases and bulbous papillar tips, larger ones on posterior border, bases covered with bacterial "hairs"	N/A	N/A	bilobed	N/A	2 pairs, seg. 11-12, long	7 dorsal, 7 ventral	2 pairs of light amber-colored jaws, not denticled	stout, short to longer, straight to slightly curved, tapering to bare blunt tips, with widely spaced spines along one side, variable in number (1-18)	very slender, with longer spinous regions, consisting of 2 rows of long, widely spaced spines along borders, and with shorter spines near tapered tips	with shorter spinous regions, stouter, with minute, close-set spines along one border, and with slightly hooked bare tips	Western Central Pacific in Mariana Back-Arc Basin
Themis? Based on morphology only, so the placement within Themis is not certain	Lepidonotopodium atalantae (male?)	Themis atalantae comb. nov.	23	11	oval-subreniform; 6-12 macrotubercles raised on posterior border; elytral surface appears smooth but is covered, in the non-overlapping area, with numerous globular or clavate micropapillae	N/A	N/A	bilobed	N/A	4 pairs, seg. 11-14, large & elongated	7 dorsal, 7 ventral, unequal size; 3 dorsal middle papillae are pear-shaped, longer than the other ones	2 pairs of dorsal & ventral hooked jaws, minutely serrated with numerous teeth	numerous, stouter than neurochaetae; superior short notochaetae have 2 rows of spines and bare tips; notochaetae from middle of parapodium have 2 rows of 3-4 large blunt spines	numerous, with 2 rows of numerous spines along one side, with bare slightly hooked tips	numerous, with 2 rows of numerous spines along one side, with bare slightly hooked tips	North Pacific, East Pacific Rise, Genesis vent site
Themis? Based on morphology only, so the placement within Themis is not certain	Lepidonotopodium atalantae (female?)	Themis atalantae comb. nov.	23	11	oval-subreniform; 6-12 macrotubercles raised on posterior border; elytral surface appears smooth but is covered, in the non-overlapping area, with numerous globular or clavate micropapillae	N/A	N/A	bilobed	N/A	N/A	7 dorsal, 7 ventral, unequal size; 3 dorsal middle papillae are pear-shaped, longer than the other ones	2 pairs of dorsal & ventral hooked jaws, minutely serrated with numerous teeth	numerous, stouter than neurochaetae; superior short notochaetae have 2 rows of spines and bare tips; notochaetae from middle of parapodium have 2 rows of 3-4 large blunt spines	numerous, with 2 rows of numerous spines along one side, with bare slightly hooked tips	numerous, with 2 rows of numerous spines along one side, with bare slightly hooked tips	North Pacific, East Pacific Rise, Genesis vent site
