# Supplementary material for: Phylogenetics of Lepidonotopodini (Macellicephalinae, Polynoidae, Annelida) and Comparative Mitogenomics of Shallow-Water vs. Deep-Sea Scaleworms (Aphroditiformia)
Source: Biology (Basel). 2024 Nov 27;13(12):979. doi: 10.3390/biology13120979 (PMC11726774; doi:10.3390/biology13120979)
Supplement: Supplementary file 1 [file biology-13-00979-s001.zip › TableS8_Nov2024.xlsx]

## Sheet: Sheet1
Genus	Segments	Elytra	Elytral Shape	Elytral Size	Elytral Surface	Branchiae Start	Ventral Papillae	Ventral Lamellae	Prostomium	Pharyngeal Border Papillae	Jaws	Teeth
Bathykurila (females)	14-15	7	round, oval, and/or subreniform	large covering dorsum	delicate with larger conical to rounded tubercles on posterior and lateral margins, smaller tubercles scattered on surface	absent	absent	absent	bilobed	7 dorsal + 7 ventral or 8 dorsal + 8 ventral	2 pairs of dorsal and ventral jaws	?
Bathykurila (males)	14-15	7	round, oval, and/or subreniform	large covering dorsum	delicate with larger conical to rounded tubercles on posterior and lateral margins, smaller tubercles scattered on surface	absent	4 pairs (seg. 10-13) or 1 pair (seg. 11)	absent	bilobed	7 dorsal + 7 ventral or 8 dorsal + 8 ventral	2 pairs of dorsal and ventral jaws	?
Branchinotogluma (females)	21	10	round and/or oval	large covering dorsum	delicate with branched veins	seg. 3	absent	6 pairs (seg. 11-16)	bilobed	3 dorsal + 2 ventral	2 pairs of dorsal and ventral jaws	small (minute denticles)
Branchinotogluma (males)	21	10	round and/or oval	large covering dorsum	delicate with branched veins	seg. 3	1 pair (seg. 12)	5 pairs (seg. 13-17)	bilobed	3 dorsal + 2 ventral	2 pairs of dorsal and ventral jaws	small (minute denticles)
Branchipolynoe (females)	20-21	10	round, oval, and/or subreniform	large covering dorsum, moderately large leaving middle of dorsum uncovered, or small leaving large portion of dorsum uncovered	smooth, thick, opaque, lacking tubercles and papillae, with branched veins in some cases	seg. 2 or 3	2 pairs (seg. 11-12), 1 pair (seg. 11), or absent	absent	nearly unilobed or bilobed	5 dorsal + 5 ventral, 4 dorsal + 4 ventral, or 6 dorsal + 6 ventral	2 pairs of dorsal and ventral jaws	absent (smooth) or small (minute denticles); all spp. with minute denticles have 21 seg.
Branchipolynoe (males)	20-21	10	round, oval, and/or subreniform	large covering dorsum, moderately large leaving middle of dorsum uncovered, or small leaving large portion of dorsum uncovered	smooth, thick, opaque, lacking tubercles and papillae, with branched veins in some cases	seg. 2 or 3	1 pair (seg. 12)	5 pairs (seg. 13-17), 6 pairs (seg. 13-18), or absent	nearly unilobed or bilobed	5 dorsal + 5 ventral, 4 dorsal + 4 ventral, or 6 dorsal + 6 ventral	2 pairs of dorsal and ventral jaws	absent (smooth) or small (minute denticles); all spp. with minute denticles have 21 seg.
Cladopolynoe (females)	21	10	round and/or oval	large covering dorsum	smooth, thick, opaque	seg. 3	5 pairs (seg. 11-15)	absent	bilobed	3 dorsal + 2 ventral	2 pairs of dorsal and ventral jaws	small (minute denticles); all spp. with minute denticles have 21 seg.
Cladopolynoe (males)	21	10	round and/or oval	large covering dorsum	smooth, thick, opaque	seg. 3	4 pairs (seg. 12-15)	2 pairs (seg. 16-17) or 3 pairs (seg. 16-18)	bilobed	3 dorsal + 2 ventral	2 pairs of dorsal and ventral jaws	small (minute denticles); all spp. with minute denticles have 21 seg.
Lepidonotopodium (females)	28	11	oval and subreniform	large covering dorsum, except first and last pairs	thick, leathery or smooth, 2 raised macrotubercles on posterior third or a prominent longitudinal fold in the middle, surface sometimes covered with microtubercles and scattered globular micropapillae	absent	absent	absent	bilobed	7 dorsal + 7 ventral	2 pairs of dorsal and ventral jaws	large distinct teeth (5-7 or ≤20 increasing in size from tip to base)
Lepidonotopodium (males)	28	11	oval and subreniform	large covering dorsum, except first and last pairs	thick, leathery or smooth, 2 raised macrotubercles on posterior third or a prominent longitudinal fold in the middle, surface sometimes covered with microtubercles and scattered globular micropapillae	absent	2 pairs (seg. 11-12)	absent	bilobed	7 dorsal + 7 ventral	2 pairs of dorsal and ventral jaws	large distinct teeth (5-7 or ≤20 increasing in size from tip to base)
Levensteiniella (females)	22-25	11	round, oval, and/or subreniform	large covering dorsum	branching veins, opaque, sometimes with scattered foveolae with micropapillae inside (near posterior/lateral margins), scattered micropapillae on surface majority and near posterior/lateral margins	absent	absent	absent	bilobed	7 dorsal + 7 ventral or 9 dorsal + 9 ventral	2 pairs of dorsal and ventral jaws	absent (smooth) or small (minute denticles)
Levensteiniella (males)	22-25	11	round, oval, and/or subreniform	large covering dorsum	branching veins, opaque, sometimes with scattered foveolae with micropapillae inside (near posterior/lateral margins), scattered micropapillae on surface majority and near posterior/lateral margins	absent	2 pairs (seg. 11-12) or 3 pairs (seg. 11-13)	absent	bilobed	7 dorsal + 7 ventral or 9 dorsal + 9 ventral	2 pairs of dorsal and ventral jaws	absent (smooth) or small (minute denticles)
Mamiwata (females)	24-28	11	oval and subreniform	large covering dorsum	thick, stiff, opaque, without raised macrotubercles, surface nearly covered with rounded to conical microtubercles and scattered globular micropapillae	absent	absent	absent	bilobed	7 dorsal + 7 ventral	2 pairs of dorsal and ventral jaws	large distinct teeth (5-7 or ~12)
Mamiwata (males)	24-28	11	oval and subreniform	large covering dorsum	thick, stiff, opaque, without raised macrotubercles, surface nearly covered with rounded to conical microtubercles and scattered globular micropapillae	absent	5 pairs (seg. 11-15) or 4 pairs (seg. 12-15)	absent	bilobed	7 dorsal + 7 ventral	2 pairs of dorsal and ventral jaws	large distinct teeth (5-7 or ~12)
Peinaleopolynoe (females)	21	9 or 10	round, oval, and/or subreniform	large covering dorsum	smooth or with macrotubercle(s) on posterior margin	seg. 2 or 3	4 pairs (seg. 12-15)	absent	bilobed	7 dorsal + 6 ventral, 6 dorsal + 6 ventral	2 pairs of dorsal and ventral jaws	small (minute denticles) and/or large distinct teeth
Peinaleopolynoe (males)	21	9 or 10	round, oval, and/or subreniform	large covering dorsum	smooth or with macrotubercle(s) on posterior margin	seg. 2 or 3	4 pairs (seg. 12-15)	2 pairs (seg. 16-17)	bilobed	7 dorsal + 6 ventral, 6 dorsal + 6 ventral	2 pairs of dorsal and ventral jaws	small (minute denticles) and/or large distinct teeth
Photinopolynoe (females)	20-21	10	round, oval, and/or subreniform	large covering dorsum	smooth, delicate, lacking tubercles and papillae; with numerous tiny globular papillae along posterior and lateral margins; and/or with globular papillae on non-overlapping surface	seg. 3	5 pairs (seg. 11-15), 7 pairs (seg. 11-17), or absent	absent	bilobed	4 dorsal + 4 ventral, 5 dorsal + 4 ventral, or 3 dorsal + 2 ventral	2 pairs of dorsal and ventral jaws	large distinct teeth (often ≥30) or small (minute denticles); spp. with minute denticles have 20 seg.
Photinopolynoe (males)	20-21	10	round, oval, and/or subreniform	large covering dorsum	smooth, delicate, lacking tubercles and papillae; with numerous tiny globular papillae along posterior and lateral margins; and/or with globular papillae on non-overlapping surface	seg. 3	1 pair (seg. 12) or 4 pairs (seg. 12-15)	5 pairs (seg. 13-17), 6 pairs (seg. 13-18), or 2 pairs (seg. 16-17)	bilobed	4 dorsal + 4 ventral, 5 dorsal + 4 ventral, or 3 dorsal + 2 ventral	2 pairs of dorsal and ventral jaws	large distinct teeth (often ≥30) or small (minute denticles); spp. with minute denticles have 20 seg.
Stratigos (females)	21	10	oval or subreniform	large covering dorsum	smooth, thick	seg. 3	5 pairs (seg. 11-15)	absent	bilobed	5 dorsal + 5 ventral	2 pairs of dorsal and ventral jaws	small (minute denticles)
Stratigos (males)	21	10	oval or subreniform	large covering dorsum	smooth, thick	seg. 3	2 pairs (seg. 12-13)	4 pairs (seg. 14-17)	bilobed	5 dorsal + 5 ventral	2 pairs of dorsal and ventral jaws	small (minute denticles)
Themis (females)	23-28	11	round, oval, and/or subreniform	large covering dorsum	thick/stiff, smooth, opaque, translucent, with thick oval or bulbous raised areas of projections (macrotubercles) along posterior margin, wave-shaped posterior margin, micropapillae/macropapillae on surface, and/or micropapillae on posterior/lateral margins	absent	absent	absent	bilobed	7 dorsal + 7 ventral	2 pairs of dorsal and ventral jaws	absent (smooth)
Themis (males)	23-28	11	round, oval, and/or subreniform	large covering dorsum	thick/stiff, smooth, opaque, translucent, with thick oval or bulbous raised areas of projections (macrotubercles) along posterior margin, wave-shaped posterior margin, micropapillae/macropapillae on surface, and/or micropapillae on posterior/lateral margins	absent	1 pair (seg. 11) or 2 pairs (seg. 11-12)	absent	bilobed	7 dorsal + 7 ventral	2 pairs of dorsal and ventral jaws	absent (smooth)
Thermopolynoe (females)	24-27	11	oval and subreniform	large covering dorsum	stiff, rough with numerous brownish papillae on white bases	seg. 3	absent	absent	bilobed	7 dorsal + 7 ventral	2 pairs of dorsal and ventral jaws	distinct teeth (5-7) on basal sides
Thermopolynoe (males)	24-27	11	oval and subreniform	large covering dorsum	stiff, rough with numerous brownish papillae on white bases	seg. 3	3 pairs (seg. 12-14)	absent	bilobed	7 dorsal + 7 ventral	2 pairs of dorsal and ventral jaws	distinct teeth (5-7) on basal sides
