# Supplementary material for: Phylogenetics of Lepidonotopodini (Macellicephalinae, Polynoidae, Annelida) and Comparative Mitogenomics of Shallow-Water vs. Deep-Sea Scaleworms (Aphroditiformia)
Source: Biology (Basel). 2024 Nov 27;13(12):979. doi: 10.3390/biology13120979 (PMC11726774; doi:10.3390/biology13120979)
Supplement: Supplementary file 1 [file biology-13-00979-s001.zip › TableS9_Aug2024.xlsx]

## Sheet: deep-sea ≥500 m
[Polynoidae] Likelihood ratio tests for branch model (foreground branches = deep-sea species ≥500 m)
	One dN/dS ratio (null model)			Several dN/dS ratios (alternative model)
Gene name	InL	Omega (dN/dS)	NP	InL	Omega0	Omega1	NP	2△InL	P value*	Omega Difference
ATP6	-19600.9	0.05365	98	-19597.6	0.03998	0.05708	99	6.65433	0.009892*	0.0171
ATP8	-5350.87	0.16405	98	-5349.8	0.12403	0.1736	99	2.1422	0.143296	0.04957
COX1	-29093.3	0.01206	98	-29091.1	0.00997	0.01276	99	4.40093	0.03592	0.00279
COX2	-13736	0.02035	98	-13735.9	0.0218	0.01998	99	0.33892	0.560465	-0.00182
COX3	-16968.6	0.02722	98	-16967.9	0.03034	0.0263	99	1.23342	0.266747	-0.00404
CYTB	-26964	0.03568	98	-26957.3	0.02541	0.03832	99	13.3354	0.000260*	0.01291
ND1	-25613	0.0469	94	-25598.2	0.01849	0.05367	95	29.7206	<0.00001*	0.03518
ND2	-34994.5	0.06852	98	-34979.7	0.00405	0.07911	99	29.5739	<0.00001*	0.07506
ND3	-10743.1	0.06716	98	-10741.6	0.0514	0.07171	99	3.0366	0.081411	0.02031
ND4	-44118.2	0.04653	98	-44118.1	0.04263	0.04703	99	0.25473	0.613785	0.0044
ND4L	-9238.75	0.03954	98	-9233.34	0.00975	0.04854	99	10.8173	0.001006*	0.03879
ND5	-53997.7	0.04723	98	-53981.4	0.00322	0.0566	99	32.5725	<0.00001*	0.05338
ND6	-17277.4	0.09831	98	-17267.6	0.03489	0.11578	99	19.5166	<0.00001*	0.08089
[Polynoidae] Likelihood ratio tests for branch-site model (foreground branches = deep-sea species ≥500 m)
	Null model (fix_omega=1, omega=1)														Alternative model (fix_omega=0)
Gene name	lnL (fixed omega = 1)	NP	Proportion (site class 0)	Background ω (site class 0)	Foreground ω (site class 0)	Proportion (site class 1)	Background ω (site class 1)	Foreground ω (site class 1)	Proportion (site class 2a)	Background ω (site class 2a)	Foreground ω (site class 2a)	Proportion (site class 2b)	Background ω (site class 2b)	Foreground ω (site class 2b)	lnL	NP	Proportion (site class 0)	Background ω (site class 0)	Foreground ω (site class 0)	Proportion (site class 1)	Background ω (site class 1)	Foreground ω (site class 1)	Proportion (site class 2a)	Background ω (site class 2a)	Foreground ω (site class 2a)	Proportion (site class 2b)	Background ω (site class 2b)	Foreground ω (site class 2b)	2△InL	P value*	Positively selected sites for foreground lineages (BEB≥0.99)
ATP6	-20591.7	7	0.98202	0.02162	0.02162	0.01236	1	1	0.00555	0.02162	1	7e-05	1	1	-20591.7	8	0.98202	0.02162	0.02162	0.01236	1	1	0.00555	0.02162	1	7e-05	1	1	0	1	27I, 191I
ATP8	-5594.76	7	0.97143	0.01917	0.01917	0.02436	1	1	0.00411	0.01917	1	0.0001	1	1	-5573.14	8	0.96477	0.02506	0.02506	0.03363	1	1	0.00154	0.02506	4.29122	5e-05	1	4.29122	43.2415	<0.00001*	34V, 44K, 46N, 48S, 51S
COX1	-31793.6	7	0.9938	0.01511	0.01511	0.00243	1	1	0.00376	0.01511	1	1e-05	1	1	-31793.6	8	0.9938	0.01511	0.01511	0.00243	1	1	0.00376	0.01511	1	1e-05	1	1	0	1	-
COX2	-14850.9	7	0.9938	0.03938	0.03938	0.00268	1	1	0.00351	0.03938	1	1e-05	1	1	-14850.9	8	0.9938	0.03938	0.03938	0.00268	1	1	0.00351	0.03938	1	1e-05	1	1	0	1	-
COX3	-18287.6	7	0.98967	0.02829	0.02829	0.0064	1	1	0.0039	0.02829	1	3e-05	1	1	-18287.6	8	0.98967	0.02829	0.02829	0.0064	1	1	0.0039	0.02829	1	3e-05	1	1	0	1	-
CYTB	-28428.6	7	0.98768	0.02294	0.02294	0.00785	1	1	0.00444	0.02294	1	4e-05	1	1	-28428.6	8	0.98768	0.02294	0.02294	0.00785	1	1	0.00444	0.02294	1	4e-05	1	1	0	1	242A, 321L
ND1	-26872.3	7	0.97772	0.02444	0.02444	0.01418	1	1	0.00799	0.02444	1	0.00012	1	1	-26872.3	8	0.97772	0.02444	0.02444	0.01418	1	1	0.00799	0.02444	1	0.00012	1	1	0	1	167V, 170S, 260L, 264F
ND2	-36969.5	7	0.97321	0.02046	0.02046	0.02319	1	1	0.00351	0.02046	1	8e-05	1	1	-36969.5	8	0.97321	0.02046	0.02046	0.02319	1	1	0.00351	0.02046	1	8e-05	1	1	0	1	153S, 237M, 313G, 318S, 319P, 320V
ND3	-11164.8	7	0.97939	0.01755	0.01755	0.01549	1	1	0.00504	0.01755	1	8e-05	1	1	-11164.8	8	0.97939	0.01755	0.01755	0.01549	1	1	0.00504	0.01755	1	8e-05	1	1	0	1	9S, 20S
ND4	-46339.9	7	0.97605	0.02164	0.02164	0.01878	1	1	0.00507	0.02164	1	0.0001	1	1	-46339.9	8	0.97605	0.02164	0.02164	0.01878	1	1	0.00507	0.02164	1	0.0001	1	1	0	1	10F, 14F, 19N, 21L, 41M, 51I, 101T, 183F, 189N
ND4L	-9968.12	7	0.96878	0.01966	0.01966	0.02239	1	1	0.00863	0.01966	1	0.0002	1	1	-9989.35	8	0.97227	0.02501	0.02501	0.02773	1	1	0	0.02501	35.7763	0	1	35.7763	-42.4702	-	-
ND5	-55999.8	7	0.98114	0.02295	0.02295	0.01385	1	1	0.00494	0.02295	1	7e-05	1	1	-56021.4	8	0.98062	0.02595	0.02595	0.01847	1	1	0.0009	0.02595	2.80527	2e-05	1	2.80527	-43.1785	-	2P, 5S, 7I, 47S, 178C, 179F, 237K, 240F, 378I, 451S, 465A, 466L, 482L, 485I, 498C, 513S, 514L, 533K, 534T, 541N, 543L, 544Y
ND6	-18254	7	0.97347	0.01987	0.01987	0.02029	1	1	0.00611	0.01987	1	0.00013	1	1	-18209.4	8	0.97043	0.02887	0.02887	0.02797	1	1	0.00156	0.02887	3.92281	4e-05	1	3.92281	89.1286	<0.00001*	81T, 84I, 85P, 88T, 89L, 91F, 93M, 95F, 96L, 99Y, 100Y, 105M, 113S, 115N, 119G, 120L, 140S

## Sheet: cave-dwelling & deep-sea ≥500 m
[Polynoidae] Likelihood ratio tests for branch model (foreground branches = shallow cave-dwelling & deep-sea species ≥500 m = extreme marine environments)
	One dN/dS ratio (null model)			Several dN/dS ratios (alternative model)
Gene name	InL	Omega (dN/dS)	NP	InL	Omega0	Omega1	NP	2△InL	P value*	Omega Difference
ATP6	-19600.9	0.05365	98	-19595.4	0.03603	0.05815	99	11.025	0.000899*	0.02212
ATP8	-5350.87	0.16405	98	-5349.29	0.11469	0.17535	99	3.16256	0.075348	0.06066
COX1	-29093.3	0.01206	98	-29085.7	0.00816	0.01328	99	15.2351	0.000095*	0.00512
COX2	-13736	0.02035	98	-13736	0.02092	0.02018	99	0.057246	0.810977	-0.00074
COX3	-16968.6	0.02722	98	-16968.2	0.02948	0.02651	99	0.655372	0.418224	-0.00297
CYTB	-26964	0.03568	98	-26956.5	0.02493	0.03858	99	15.0013	0.000107*	0.01365
ND1	-25613	0.0469	94	-25593.7	0.01427	0.05497	95	38.5726	<0.00001*	0.0407
ND2	-34994.5	0.06852	98	-34980.2	0.00434	0.08107	99	28.6212	<0.00001*	0.07673
ND3	-10743.1	0.06716	98	-10740.9	0.04816	0.0725	99	4.33276	0.037387	0.02434
ND4	-44118.2	0.04653	98	-44117.7	0.03883	0.04768	99	0.988908	0.320011	0.00885
ND4L	-9238.75	0.03954	98	-9233.63	0.01038	0.04853	99	10.2293	0.001382*	0.03815
ND5	-53997.7	0.04723	98	-53976.9	0.003	0.05855	99	41.4965	<0.00001*	0.05555
ND6	-17277.4	0.09831	98	-17267.8	0.03219	0.11491	99	19.1901	0.000012*	0.08272
[Polynoidae] Likelihood ratio tests for branch-site model (foreground branches = shallow cave-dwelling & deep-sea species ≥500 m = extreme marine environments)
	Null model (fix_omega=1, omega=1)														Alternative model (fix_omega=0)
Gene name	lnL (fixed omega = 1)	NP	Proportion (site class 0)	Background ω (site class 0)	Foreground ω (site class 0)	Proportion (site class 1)	Background ω (site class 1)	Foreground ω (site class 1)	Proportion (site class 2a)	Background ω (site class 2a)	Foreground ω (site class 2a)	Proportion (site class 2b)	Background ω (site class 2b)	Foreground ω (site class 2b)	lnL	NP	Proportion (site class 0)	Background ω (site class 0)	Foreground ω (site class 0)	Proportion (site class 1)	Background ω (site class 1)	Foreground ω (site class 1)	Proportion (site class 2a)	Background ω (site class 2a)	Foreground ω (site class 2a)	Proportion (site class 2b)	Background ω (site class 2b)	Foreground ω (site class 2b)	2△InL	P value*	Positively selected sites for foreground lineages (BEB≥0.99)
ATP6	-20574.5	7	0.98173	0.02124	0.02124	0.01171	1	1	0.00648	0.02124	1	8e-05	1	1	-20574.5	8	0.98173	0.02124	0.02124	0.01171	1	1	0.00648	0.02124	1	8e-05	1	1	0	1	27I, 191I
ATP8	-5585.26	7	0.97059	0.01799	0.01799	0.02018	1	1	0.00905	0.01799	1	0.00019	1	1	-5572.67	8	0.96474	0.02516	0.02516	0.03363	1	1	0.00158	0.02516	4.0363	5e-05	1	4.0363	25.1744	<0.00001*	34V, 44K, 46N, 48S, 51S
COX1	-31789.9	7	0.99378	0.01496	0.01496	0.0024	1	1	0.00381	0.01496	1	1e-05	1	1	-31789.9	8	0.99378	0.01496	0.01496	0.0024	1	1	0.00381	0.01496	1	1e-05	1	1	0	1	-
COX2	-14848.1	7	0.99401	0.0396	0.0396	0.00271	1	1	0.00327	0.0396	1	1e-05	1	1	-14848.1	8	0.99401	0.0396	0.0396	0.00271	1	1	0.00327	0.0396	1	1e-05	1	1	0	1	-
COX3	-18279.8	7	0.98976	0.02843	0.02843	0.00579	1	1	0.00442	0.02843	1	3e-05	1	1	-18279.8	8	0.98976	0.02843	0.02843	0.00579	1	1	0.00442	0.02843	1	3e-05	1	1	0	1	-
CYTB	-28412.9	7	0.98742	0.02279	0.02279	0.00692	1	1	0.00562	0.02279	1	4e-05	1	1	-28412.9	8	0.98742	0.02279	0.02279	0.00692	1	1	0.00562	0.02279	1	4e-05	1	1	0	1	-
ND1	-26869.6	7	0.97771	0.02456	0.02456	0.01422	1	1	0.00796	0.02456	1	0.00012	1	1	-26869.6	8	0.97771	0.02456	0.02456	0.01422	1	1	0.00796	0.02456	1	0.00012	1	1	0	1	167V, 170S, 177I, 260L, 264F
ND2	-36951.6	7	0.97329	0.02046	0.02046	0.02257	1	1	0.00405	0.02046	1	9e-05	1	1	-36951.6	8	0.97329	0.02046	0.02046	0.02257	1	1	0.00405	0.02046	1	9e-05	1	1	0	1	153S, 237M, 313G, 318S, 319P, 320V
ND3	-11163.6	7	0.97827	0.01607	0.01607	0.01569	1	1	0.00595	0.01607	1	0.0001	1	1	-11163.6	8	0.97827	0.01607	0.01607	0.01569	1	1	0.00595	0.01607	1	0.0001	1	1	0	1	9S, 20S
ND4	-46341.1	7	0.97618	0.0221	0.0221	0.01839	1	1	0.00534	0.0221	1	0.0001	1	1	-46341.1	8	0.97618	0.0221	0.0221	0.01839	1	1	0.00534	0.0221	1	0.0001	1	1	0	1	10F, 14F, 19N, 21L, 41M, 101T, 183F, 189N
ND4L	-9972.76	7	0.96888	0.01999	0.01999	0.02304	1	1	0.0079	0.01999	1	0.00019	1	1	-9989.35	8	0.97227	0.02501	0.02501	0.02773	1	1	0	0.02501	31.2271	0	1	31.2271	-33.1853	-	-
ND5	-55965.1	7	0.98098	0.02278	0.02278	0.01324	1	1	0.0057	0.02278	1	8e-05	1	1	-56023	8	0.9806	0.02591	0.02591	0.01852	1	1	0.00086	0.02591	2.72808	2e-05	1	2.72808	-115.683	-	2P, 7I, 47S, 178C, 179F, 237K, 240F, 242N, 378I, 451S, 465A, 466L, 482L, 485I, 498C, 513S, 514L, 533K, 534T, 541N, 543L, 544Y
ND6	-18247.1	7	0.97332	0.01998	0.01998	0.01915	1	1	0.00739	0.01998	1	0.00015	1	1	-18207.7	8	0.97032	0.02895	0.02895	0.02807	1	1	0.00156	0.02895	3.83131	5e-05	1	3.83131	78.7007	<0.00001*	81T, 84I, 85P, 88T, 89L, 91F, 93M, 95F, 96L, 99Y, 100Y, 105M, 113S, 115N, 119G, 120L, 140S
